# Supplementary material for: Double-target self-supervised clustering with multi-feature fusion for medical question texts
Source: PeerJ Comput Sci. 2024 Jun 28;10:e2075. doi: 10.7717/peerj-cs.2075 (PMC11637006; doi:10.7717/peerj-cs.2075)
Supplement: Supplemental Information 1 [file peerj-cs-10-2075-s001.zip]

Archive with 8 entries (7 files):
- our raw data StaffSS/
- __MACOSX/._our raw data StaffSS
- our raw data StaffSS/.DS_Store
- __MACOSX/our raw data StaffSS/._.DS_Store
- our raw data StaffSS/Q&A on liver, gallbladder, and pancreas.xlsx
- __MACOSX/our raw data StaffSS/._Q&A on liver, gallbladder, and pancreas.xlsx
- our raw data StaffSS/Liver cancer corpus.xlsx
- __MACOSX/our raw data StaffSS/._Liver cancer corpus.xlsx
