# Supplementary material for: Double-target self-supervised clustering with multi-feature fusion for medical question texts
Source: PeerJ Comput Sci. 2024 Jun 28;10:e2075. doi: 10.7717/peerj-cs.2075 (PMC11637006; doi:10.7717/peerj-cs.2075)
Supplement: Supplemental Information 1 [file peerj-cs-10-2075-s001.zip › our raw data StaffSS/Liver cancer corpus.xlsx]

## Sheet: 肝癌问题语料【13287条】
问题
原发性肝癌手术切除后第二次复发
我大大肝癌晚期，已经肝腹水了还能治吗一开始说腰痛
肝脏上有问题需要哪些检查
肝癌手术切除后饮食应注意哪些问题
肝癌射频消融术术前需要做什么准备
肝癌分为几种类型
临床上肝癌常见严重并发症有哪些
肝癌介入治疗后发烧肚子痛得多长时间
干扰素治疗期间的注意事项有哪些
肝癌手术后复查需要检查哪些项
肝癌介入后胸闷后续需要注意哪些地方
肝癌射频消融手术多久能恢复
大夫说初步判断是肝癌
肝癌术后介入冶疗选哪种费用和效果都好的
“氩氦刀”这个手术可以治疗好肝癌吗
肝三叶切除术的适应证有哪些
继发性肝癌介入术后如何护理
得了肝癌饮食应该注意什么
判断是否得了肝癌要做哪些检查
肝癌切除，肝硬化，大三阳，问下现在检查的指标严重吗
两次B超，能不能说这是肝癌吗
治疗肝溜手术哪个医院好
肝射频消融术对肝脏区的影响有哪些
肝癌两个月复发怎么可以控制
肝癌能不能医好
造成肝损伤的原因有哪些
正规医院治疗肝癌价格
转移性肝癌晚期应输哪些营养液
哪些肝脏肿瘤适合腹腔镜手术
肝癌介入治疗的适应证、禁忌证有哪些
小肝癌什么时候能做介入治疗和射频消融
肝癌做完介入治疗一个星期能不能吃鱼
肝癌介入治疗后必须做射频消融吗
省人民医院治疗肝瘤多少钱
身上红点越来越多，百度说是肝有问题
疑似肝癌需要注意哪些问题
肝衰竭的临床表现有哪些
射频消融和手术切除治疗肝癌哪个疗效好
伽玛刀手术能治疗肝癌及肝转移吗
肝胆脾肾胰彩超可以检查出哪些疾病
碘125粒子治疗肝癌应注意什么
达芬奇机器人手术治疗肝癌的优势有哪些
肝癌饮食上要注意些什么问题
肝癌射频消融术术后复发率高吗
肝癌晚期腹痛腹胀在饮食上注意些什么
食物发霉能够诱发肝癌吗
射频消融术能根治肝癌吗
肝癌用瑞戈非尼后疼痛
哪个医院治疗肝瘤最好
慢性腹痛需要做哪些检查
治疗肝瘤手术医院
肝癌射频消融术可以重复做吗
伽马刀放疗和射频消融治疗肝癌哪个效果好
肝癌手术切除术后如何护理
肝癌和哪些饮食习惯有关
肝癌切除手术适用于所有人吗
怀疑肝癌都做哪些检查
肝癌射频消融术痛苦吗
肝癌手术切除后需要介入治疗吗
肝癌微创手术包括哪些
请问看肝癌病人，什么东西比较合适
肝癌做射频消融能活几年
氩氦刀冷冻消融疗法治疗肝癌的优势有哪些
肝病患者有哪些饮食禁忌和注意事项
右边肋骨下刺痛是肝癌吗
早期肝癌症状后续需要注意哪些地方
肝癌肝移植患者可以口服雌孕激素吗
肝癌容易转移到哪些器官
肝癌射频消融处理之后
肝癌手术治疗二个月复查复发
肝癌触诊需要注意哪些问题
诊断肝癌需要做哪些检查
肝癌介入手术多长时间恢复
肝癌能否做切除手术
胸片能查出肝癌吗
晚期肝癌几种复杂情况如何介入治疗
肝癌射频消融术成功率高吗
肝癌患者做完介入治疗后饮食方面需要注意些什么
肝癌首程需要注意哪些问题
切肝手术风险大吗
肝癌射频消融术前需要做哪些检查
上腹右侧肋骨下方疼痛是肝癌吗
得了肝癌饮食上要注意什么好呢
肝癌患者进行肝移植需要做哪些准备
肝癌引起消化道出血严重吗
肝癌主要通过哪些途径转移
肝癌射频消融治疗会有哪些不良反应
肝癌晚期能采取保守治疗吗
晚期肝癌患者选择微创手术后需要有哪些注意事项
肝癌晚期该怎样治疗才能减轻病人的痛苦
碘125粒子植入治疗肝癌的优点有哪些
做完肝癌射频消融手术后多长时间能做介入疗法
哪些人最应该重视对肝癌的预防
肝癌介入治疗需要间隔多长时间一次
肝癌转移到肺上后续需要注意哪些地方
肝癌细胞为什么会出现转移
肝癌化疗能彻底杀死癌细胞吗
肝癌手术前要做哪些准备
治疗肝癌术到最好的医院
肝癌术前应做哪些准备
治疗肝溜专业的医院
肝癌骨转移了，请问下一步该如何治疗。
那家医院治疗肝癌最好
射频消融术治疗肝癌的疗效确切吗
哪些肝癌患者符合微创治疗技术指征
奥沙利铂化疗方案有哪些
肝癌行介入术后多久恢复身体
肝癌的介入治疗有哪些及其要做几次
转移性肝癌能否进行介入治疗
右腹部肋下隐痛的原因有哪些
肝癌饮食上应该要注意些什么
怀疑肝癌要做哪些检查
肝癌吸气需要注意哪些问题
肝脏微创手术后注意事项有哪些
肝癌介入治疗5年没有复发是不是安全了
肝癌做哪些检查能查出来
肿瘤射频消融适应证有哪些
肝癌手术后能服用参一胶囊吗需服用多长时间
肝癌射频消融术术后需要做哪些复查
确诊肝癌要做哪些检查
肝癌手术前需要做哪些检查
肝癌早期的B超显示
小肝癌5年不复发能好吗
舌底青筋发黑是肝癌吗
右半肝切除术注意事项是什么
哪些病易被误诊为肝癌
肝癌早期手术恢复多久能同房
如何减轻肝癌晚期疼痛
肝硬化患者肝癌晚期医院说最多三个月疼痛
肝癌一般会转移到哪些部位
各种肝癌的治疗方案的忧缺点有哪些 该如何选择
肝癌胃口好需要注意哪些问题
肝癌患者在饮食方面应该注意哪些问题
射频消融可以和手术联合治疗肝癌吗
肝癌射频消融术治疗可能会存在哪些不良反应
测定哪些酶可辅助诊断肝癌
肝癌微创介入术有哪些适应症
超声引导微波消融治疗肝癌注意事项有哪些
肝癌的下一步治疗应该怎么进行
右腹部疼痛的原因有哪些
肝癌能控制住吗
肝癌易向哪些器官转移
肝癌与哪些疾病鉴别诊断
如何避免肝癌的误诊
女性肿瘤标志物检查有哪些
肝癌晚期需要注意哪些问题
肝癌早期手术后一个多月干咳是复发吗
肝癌手术前需要做哪些准备
肝脏介入手术多久下床
肝癌做完介入有啥反应
肝癌栓塞介入治疗后多长时间做射频消融
肝癌术五年全身骨痛是否转移
射频消融和微波消融治疗肝癌哪个好
肝癌都饮食需要注意哪些问题
原发性肝癌的相关辅助检查有哪些
右上腹隐痛有哪些原因
确诊肝癌需要做哪些检查
肝癌饮食应该注意哪些问题
需要进行肝脏移植的情况有哪些
肝癌一个月化疗几次
肝癌射频消融术能根除吗
肝癌会向哪些器官转移
精准肝切除术后要注意什么
治疗肝癌哪个医院好
肝癌脸色发白和贫血脸色发白，可以看出了吗
肝癌能做几次介入
肝血管介入术前要做哪些检查
关于肝癌需要了解的问题
去哪个医院治疗肝癌最好
哪个医院治疗肝癌
医院治疗肝癌价格
介入微波消融术后的护理有哪些
肝区偶尔刺痛的病因
跑步肝区疼痛的原因
得了肝癌在饮食上应该注意些什么
乙肝，母婴传播的，母亲前年检查出早起肝癌，已经治愈
肝癌肺转移有哪些临床表现
肝硬化到肝癌这个过程大概要多长时间
肝癌，最近骨头疼，拍了片子，请问是转移了
肝癌的病人平时饮食上要注意些什么
肝癌转移肺能吃燕窝吗
肝癌手术后右下腹部疼痛怎么回事
肝脏检查ct好还是b超好
肝癌晚期肝区痛且腹胀呕吐该如何治疗
肝转移手术后如何护理
肝癌需要做哪些检查确诊呢
肝癌转移淋巴瘤吃不下东西怎么办
抽血查肿瘤标志物能查出癌症吗
肝癌介入术后应当复查些什么什么时间查
肝癌手术后一般多久开始转移或复发
肝癌患者什么情况下要开腹联合射频消融术
肝癌肝移植之前行射频消融好吗
肝癌射频消融术如何护理
早期肝癌，通过介入治疗和射频消融，己治愈。
肝痛一般在哪个部位
碘125粒子治疗肝癌有哪些优势
比较好的治疗肝癌医院
调强放射治疗的适应证有哪些
肝癌b超注意事项
哪里治疗肝溜手术比较好
肝移植禁忌证有哪些
关于肝癌术后服用肝复乐
肝癌饭量大需要注意哪些问题
原发性肝癌什么情况下需要手术及需要注意什么
影响伽马刀治疗肝癌的因素有哪些
我想检查是否患有肝癌，需要做哪些检查
做完肝癌介入手术后呕吐
肝癌手术，据现在一年多，疾病详情是做的MR影像
检查甲胎蛋白多高就知道是得了肝癌
肝癌化疗能活多久
肝部多个肿瘤，肝硬化，肝腹水
女性乙肝能活多久
多发性肝癌能治好吗能活多久
肝癌腹水晚期能活多久
肝硬化多久转肝癌
有肝病的人能活多久
肝癌晚期还能活多久
肝癌早期病人能活多久
乙肝携带者能活多久
肝癌手术后能活多久
肝癌中晚期术后能活多久
肝癌晚期治疗方法还能活多久
乙肝多久会发展成肝癌
癌症水肿还能活多久
换肝后能活多久
中国有多少乙肝患者
肝癌介入治疗可以活多久
肝性脑病能活多久
体检肿瘤七项发现甲胎蛋白偏高
乙型肝炎生存期是多久
肝癌病人能吃甲鱼吗
肝移植生存期是多久
肝癌中期，女还能存活多久
多原化肝癌症状有哪些
肝癌一般能活多久
肝癌靶向药能吃多久
肝功能ALT正常值是多少
丙肝患者能活多久
乙肝病人能活多久
慢性乙型病毒性肝炎能活多久
肝癌晚期脚浮肿生存期是多久
肝癌中期治愈可能性多大
早期肝癌最多能活多久
乙肝肝硬化能活多久
肝癌患者介入治疗后能活多久
病毒性乙肝能活多久
肝炎能活多久
肝癌能活多久
乙肝经常喝酒能活多久
肝癌晚期腹水能活多久
癌症晚期患者能活多久
乙型病毒性肝炎能活多久
乙肝抗病毒治疗要多久
脂肪肝会引起甲胎蛋白水平升高吗
乙肝不治疗能活多少年
患肝癌能活多久
肝脑病三期生存期多久
肝癌晚期得吃多久的中草药
肝癌中期还能活多久
多发性肝癌早期还能活多久
肝硬化出血的生存期是多久
肝癌吐血能活多久
肝癌中期能活多久
慢性肝炎能活多久
肝癌潜伏期是多久
肝癌晚期患者能活多久
丙肝病人能活多久
肝癌患者呕血还能活多久
肝癌晚期切肝能活多久
人体白细胞正常值是多少
肝癌脚肿还能活多久
乙肝患者能活多久
癌症病患可以活多久
乙肝耐药能活多久
肝硬化中期还可以活多久
恶性肿瘤可以活多久
割肝的人能活多久
癌症皮肤痒能活多久
肝癌晚期呕血存活期是多久
原发性肝癌晚期可以活多久
小肝癌介入治疗多久
脑转移瘤的生存期是多久
肝癌晚期的症状，能活多久
中分化肝癌能活多久
肝癌症晚期能活多久
肝癌最多能活多久
肝功能正常能得肝癌吗
原发性肝癌能活多久
原发性肝癌能活多久呢
肝癌晚期能活多久
病毒性肝炎能活多久
肝癌的平均生存期是多久
肝肿瘤晚期能活多久
肝癌介入治疗能活多久
ADA正常值是多少
肝功能检查能查出肝癌吗
重度脂肪肝严重吗
?肝内低密度结节是什么
乙肝携带者会传染吗
彩超会查出肝硬化和肝癌吗
b超检查中度脂肪肝会得肝癌吗
肝左叶的位置在哪
食用桦树胆对肝癌有作用吗
肝癌消融手术如何护理
做肝功能检查能检查出肝癌吗
急性肝炎严重吗
肝癌一般肝功能哪几项会高
肝炎都会传染吗
丙肝和乙肝两者有何区别
转移性肝癌如何护理
肝硬化会变成肝癌吗
肝区隐隐作痛是怎么回事
肝癌普酶显有什么功效
肝功能受损是什么原因
脂肪肝能自愈吗
干扰素能治疗慢乙肝吗
除了乙肝和脂肪肝还有什么原因导致转氨酶偏高
脂肪肝饮食禁忌有哪些
白茅根对肝脏有副作用吗
84岁的肝癌患者能做手术吗
肝低密度灶就是癌吗
肝癌患者感觉呼吸困难是什么原因
怎么为肝癌患者进行护理工作
脂肪肝会逐渐发展成肝癌吗
?得肝上结节的人多吗
肝癌患者会出现肝衰竭吗
肝癌患者查出肺气肿是转移了吗
肝癌患者为什么会出现黄疸
肝功能正常也仍然会得肝癌吗
肝癌多久彩超能查出来
肝癌患者眼角膜能用吗
轻度脂肪肝怎么检查
AFP一直都在正常范围内可能是肝癌
脂肪肝会引起这个肝癌吗
谷草转氨酶偏高的病因和危害有哪些
肝内多发低密度结节怎么回事
肝硬化会转变为肝癌吗
乙肝能抽烟吗
肝炎一定会转变成肝癌吗
肝出血严重吗
肝硬化都会演变为肝癌吗
中度脂肪肝，饮食应注意什么会转为肝癌吗
为什么肝癌介入肿瘤会缩小一半
肝癌消融手术成功率高吗
肝炎是否最后就会演变成肝癌
厘米肝结节就是肝癌吗
肝脏胆管扩张能治愈吗
肝硬化患者会进展为肝癌吗
肝功能也能诊断肝癌吗
重度脂肪肝可能转变为肝癌吗
低密度影是不是可能患了肝癌
龙牙肝泰这种药能治疗肝癌吗
肝胆脾彩超能查肝癌吗
肝癌能输脂肪乳吗
吃冬虫夏草对肝癌患者有好处吗
丙肝和乙肝哪个严重
肝内弥漫病变怎么回事
得乙肝严重吗
肝癌会不会危及生命的啊
肝内胆管细胞癌的手术成功率高吗
碘125粒子治疗肝癌的原理是怎样的
中度脂肪肝怎么检查
肝肿瘤严重吗
肝硬化有结节多久容易癌变
长期肝气郁结会引起肝癌吗
肝肿大严重吗
小三阳肝功能正常会得肝癌吗
严重脂肪肝的危害有哪些
去除体内铁离子可以治疗肝癌吗
现在是乙肝患者，身体没有什么不舒服。
哪些原因导致肝炎易转变为肝癌
肝癌影响肝功能吗
肝炎一定会演变成肝癌的吗
肝癌患者放射治疗后会加重肝硬化的程度吗
肝功能指标偏高的危害有哪些
比超能查出肝癌吗
肝癌会拉肚子吗
脂肪肝会不会癌变
结节性肝癌严重吗
肝内多发低密度灶怎么回事
乙肝要检查哪些项目
肝炎会变成肝癌吗有治疗的肝炎就不会变成肝癌吗
酒精肝会转变为肝癌吗
用微波消融治疗肝癌很贵吗
肝癌患者肝功能指标重要吗
肝功能检查可以查出肝癌吗
肝血管瘤会不会变成肝癌
长效干扰素能治好慢乙肝吗
肝低回声区可能是癌吗肝低回声区有几种可能
肝功能转氨酶高是怎么回事
被感染乙肝多少年会转变肝癌
肝内胆管癌手术成功率高吗
慢性乙肝管理为什么要定期检查
肝血管肉瘤严重吗
肝癌能吃凉拌菜吗
肝癌会引起脓肿吗
肝癌肝腹水排出大便会传染吗
肝癌晚期介入会加重肝腹水吗
肝功能异常会得肝癌吗
肝化灶会引起肝癌吗
肝肿瘤阴性严重吗
小肝癌如何护理
肝炎演变成肝癌一般要多久
谷丙转氨酶高多少可以断定为肝癌
请问是肝炎引起的肝癌中期会传染吗
B超可以排除肝癌吗
肝囊肿会转变为肝癌吗
慢性肝功能衰竭失代偿期是什么意思
丙氨酸氨基转移酶偏高多少是肝炎
查肝功能查出癌症吗
乙肝体检查什么项目
肝癌换肝后打抗体会传染吗
岩藻糖苷酶多高是肝癌
肝炎会演变成肝癌吗
肝腹水会不会传染
乙肝患者需要定期检查的七个项目是什么
乙肝如何护理
如何确认乙肝转为肝癌
肝癌肝内转移很严重吗
肝功项目有哪些
肝癌与高血脂一起得怎么回事
b超肝能检查出肝癌吗
肝上长瘤子怎么回事
肝癌肿瘤直径10厘米可以活多少时间
肝脏钙化灶会癌变吗
肝部彩超能查出肝癌吗
晚期肝癌术后肝区仍胀痛会持续多久
肝癌患者出现哮喘是什么原因
小肝癌有误诊为血管瘤的吗
原发性肝癌会导致血糖高吗
彩超能查出肝癌吗
肝右叶钙化灶的危害大吗
肝脏脂肪变性会诱发肝癌吗
肝S8段肝癌严重吗
肝炎严重吗
肝内胆管结石会变成肝癌吗
肝癌吐血会马上死吗
肝癌能吃桂圆吗
肝癌患者可以吃安宫牛黄丸吗
今天体检肝功能，有些指数偏高，会是肝癌吗
乙肝五项能查出丙肝吗
肝功能高有什么危害
肝癌如何保健护理
乙肝干扰素治愈率高吗
肝功能异常转氨酶高是怎么回事
肝内小片状低密度影的病因是什么
感冒能吃甲鱼吗
转氨酶高的危害
得了肝癌会转移吗
乙肝一定会变成肝癌吗
重度脂肪肝危害
中期肝癌能做伽麻刀吗
肝功能异常会传染吗
肝结石会变成肝癌吗
肝癌会发展很快吗
肝癌不能吃甜食吗
女性轻度脂肪肝怎么办
肝脏低密度灶是肿瘤吗
肝癌患者能接种新冠疫苗吗
肝癌能吃洋葱吗
重度脂肪肝怎么检查
丙肝为什么比乙肝更易转变为慢性肝炎
肝血管瘤严重吗
肝癌肝昏迷如何护理
化验肝功能可以查出肝癌吗
肝肿瘤如何护理
肝癌介入治疗成功率高吗
肝恶性肿瘤如何护理
小肝癌能做介入吗
3厘米肝结节就是肝癌吗
华蟾素片治疗肿瘤的功效是什么
巨型肝癌伴肝内转移如何治疗
原发性肝癌的预防及介入治疗
哪些肝癌患者适合介入治疗
肝癌靶向治疗的进展
肝癌介入治疗后发烧多长时间算正常
肝癌最新诊治方案是怎样的
肝癌骨转移如何治疗
乙肝患者抗病毒治疗注意事项有哪些
肝癌介入治疗的优势是什么
如何治疗原发性肝细胞肝癌
对抗肝癌方式有哪些
肝内胆管细胞癌中医能治好吗
中医治疗肝癌优势在哪里
肝癌手术后需化疗吗
中医治疗肝癌优势有哪些
肝上长肿瘤可以微创治疗吗
肝癌患者要如何护理
引起肝癌的原因都有哪些呢
肝癌介入治疗的优势有哪些
肝癌介入治疗血管介入治疗能治愈肝癌吗
肝癌能保守治疗吗
肝癌晚期能不能治疗好
肝癌患者选择什么治疗方法比较的好
肝癌晚期介入治疗痛苦
浅析原发性肝癌的治疗方针有哪些
肝癌患者有什么需要注意的
肝癌介入治疗后多久可以进食
肝癌介入治疗会复发吗
肝癌患者能否食用猪肝
肝癌术后复发如何治疗
肝癌晚期可以采用热消融治疗吗
肝癌介入治疗后需要做哪些检查
肝癌门静脉癌栓可以治疗吗
转移性肝癌如何诊治
哪些肝癌患者可以接受手术治疗
你好医生肝癌晚期能治好吗
肝癌介入治疗有哪些反应
肝癌患者在生活方面要注意什么
肝癌转移淋巴治疗方法
如何区分肝癌和肝血管瘤
肝癌要做哪些检查
脂肪肝需要治疗吗
哪些肝癌患者适合做介入治疗
肝癌介入治疗后如何护理
中医治疗肝癌有哪些优势
肝癌的介入治疗痛苦吗
肝癌肝内转移需要化疗吗
肝癌采用中医治疗有哪些好处
治疗胆囊肿瘤并肝转移
肝癌如何才可以治疗才好
得了肝癌能治好吗
肝癌早期切除能治好吗
肝癌如何能够治愈
请问肝癌,中晚期肝癌，还能治俞吗
肝功能异常能治好吗
白球比1:1正常吗
肝癌体重会下降多少
肝癌晚期可以用超声消融治疗吗
肝炎能彻底治好吗
什么情况下的肝癌患者需要介入治疗
肝癌扩散能好吗
肝脏介入治疗的方法
肝癌不严重能治好吗
肝癌晚期有保守治疗吗
请问一下肝癌中期的中药治疗方法
肝癌介入治疗需要做多少次
怎么选择肝癌的治疗方式
哪些患者适合接受肝癌介入治疗
肝转移癌的微创介入治疗是什么
肝癌患者手术后还需要治疗吗
胃癌转移到肝癌能治好吗
肝癌化疗方案有几种
胰腺癌转肝癌晚期能治好吗
肝癌患者术后多久需要复查
肝癌肝内转移能手术吗
谷丙转氨酶正常值范围是多少
肝癌介入治疗一次费用多少
肝硬化引起肝癌能治吗
肝癌治疗方法如何选择
肝癌刚开始能治好吗
怎样选择肝癌的治疗方式
肝癌如何引起的
手术是治疗肝癌的首选吗
肝癌靶向治疗的适应证有哪些
肝癌患者多久复查一次
肝癌放疗痛苦吗
肝癌患者能吃鸡肉吗
肝癌介入治疗的成功率为多少
乙肝大三阳肝功能正常需要治疗吗
肝癌如何转移
侧支血管在肝癌栓塞治疗中的作用
肝癌靶向治疗一个月多少钱
肝癌做介入能治好吗
肝癌晚期转移用靶项治疗可以吗
肝癌应该采用什么治疗方式好
肝部肿瘤是肝癌吗需要如何治疗
肝癌及肝总管癌，能不能治疗的
中医能治好胆管癌吗
肝癌的患者应该做哪些检查
晚期肝硬化能治好吗
早期肝癌患者适合手术治疗还是介入治疗
巨型肝癌，介入治疗，吃靶向药，请问有什么好的中药
肝癌不及时治疗的危害有哪些
55岁女患者肝癌，能否治好
中医看肝癌治疗方式有哪些
肝癌治疗方法后续需要注意哪些地方
肝癌应该如何治疗
早期肝癌最佳的治疗方式
肝癌介入治疗后注意事项有哪些
老人早期肝癌能治好吗
肝癌患者需要注意什么
肝癌蚶壳草有用吗
肝癌是否能彻底治愈呢
肝癌晚期吐血的原因
如何引起的肝癌
肝癌患者疼痛要注意哪些
肝癌手术后还需要在用药治疗么
肝癌免疫治疗的进展
肝癌介入治疗的指征有哪些
肝癌介入治疗后的并发症有哪些
肝癌患者能吃西洋参吗
做介入能治好肝癌晚期吗
肝癌患者饮食疗法能治愈吗
肝癌如何完全治好
肝炎引起的肝癌有没有传染性
肝癌做介入需要多少钱
介入治疗适合于哪些肝癌患者
治疗肝癌有哪些优势
肝癌晚期肝昏迷能治吗
癌症微创治疗的种类及方法有哪些
好医院治疗肝癌
肝癌患者出现呕吐的原因有哪些
对肝癌介入治疗的优势有哪些
肝硬化晚期肝癌早期能治好吗
肝癌晚期介入治疗痛苦吗
肝癌可以换肝吗，早期有哪些症状，能否治
胆管细胞癌能治好吗
转移性肝癌合理治疗方式有哪些
肝癌能做放疗吗
肝钙化灶如何治疗
肝癌晚期介入治疗有用吗
肝癌介入治疗的适应证有哪些
恶性肝癌晚期能治好吗
什么是肝癌的介入治疗及需要进行多次治疗吗
请问肝癌早期能治好吗
肝癌在治疗期间的饮食要注意哪些呢
哪些情况不适合做肝癌的介入治疗
肝癌介入治疗常用的栓塞剂有哪些
伽马刀治疗肝癌后有哪些不适
神医治肝癌方式有哪些
肝癌在什么情况下可作肝动脉插管治疗
靶向治疗对肝癌有用吗
肝癌介入治疗后能好吗
肝癌介入治疗的栓塞剂有哪些
肝癌介入手术多少钱
如何减少肝癌根治性治疗术后复发
肝癌可以采用热消融治疗吗
伽马刀可以治疗哪些肝癌
肝癌患者饮食上要多注意什么呢
肝癌患者哪些情况不适合做介入治疗
肝癌介入治疗需要多少钱
肝癌患者该如何护理
肝癌的治疗首选肝切除还是肝移植
结肠癌筛查费用多少
不能做手术的肝癌患者如何治疗
肝癌介入治疗多久出院
肝癌术后如何抗复法治疗
治疗肝溜手术哪好
肝癌能吃西洋参吗
什么是粒子植入治疗肝癌及肝胆管癌
肝癌晚期有什么方法治疗不痛苦
肝区有点痛如何治疗
原发性肝癌介入治疗效果好吗
放射治疗对肝癌有用吗
肝癌晚期能做介入治疗吗
不能做手术的肝癌如何治疗
肝癌患者适合靶向药物治疗吗
肝癌晚期肝区疼痛应该怎么治疗有什么方法
哪些肝癌患者适合微波消融治疗
所有的肝癌患者都可以手术治疗吗
超声介入疗法治疗肝癌后有哪些并发症
肝癌晚期手术能治疗好吗
肝癌早期手术能治好吗可以用生物免疫治疗吗
肝癌消瘦速度有多快
肝癌患者适合伽马刀治疗是哪些
肺癌到肝需要多久
肝癌介入治疗需要注意哪些
肝癌如何介入治疗
弥漫性肝癌能换肝吗
肝癌患者需要注意什么呢
肝癌介入治疗多久可以出院
中医药治疗肝癌有哪些优势
肝癌患者如何选择治疗方法
微波消融可以治疗肝癌吗
不典型肝癌能治好吗
名医治肝癌方式有哪些
肝癌介入治疗后发烧一般是多少度
肝癌晚期能不能治好
肝癌介入治疗有哪些禁忌症
肝癌保守治疗活20年的概率是多少
哪些肝癌患者适合伽马刀治疗
肝癌如何快速治疗
酒精肝能治好吗
肝癌晚期介入治疗好吗
肝癌患者日常生活需要注意哪些方面
肝细胞癌能治好吗
乙肝肝硬化需要抗病毒治疗吗
肝癌介入治疗存活18年
肝癌需要做哪些检查
肝介入治疗痛苦吗
大三阳肝功能正常需要治疗吗
肝上长瘤子能治好吗
肝癌晚期患者可以采取什么方式治疗
早期发现肝癌能治疗好吗
肝癌能手术吗
患了早期肝癌能治好吗
中晚期肝癌的四种介入治疗方法
轻度肝癌症如何治疗
肝癌介入治疗后多久复查
肝癌入骨方式有哪些
肝癌晚期现在的技术能治疗吗
肝癌介入治疗的手段有哪些
肝脏介入治疗的缺点有哪些
消融手术能治愈肝癌吗
肝肿瘤介入治疗方式有哪些
介入可以治疗哪些疾病
肝癌患者要注意什么啊
请问患了肝癌能治疗吗
肝癌晚期生物治疗方法效果如何
哪些癌症适用PD1治疗
肝癌放疗后多久需要复查
肝癌饮食上可以吃什么
肝癌吃红豆可以吗
肝癌腹水后腹泻怎么治疗
早期肝癌可怕吗
肝癌晚期，腹水，寻找药方
肝癌患者可以吃洋葱吗
肝硬化、肝腹水，原发性肝癌可能
纤维连接蛋白高代表什么
肝癌有腹水严重吗
肝腹水和肝癌一样吗传染吗
肝癌手术后可以吃海参调理吗
肝癌壁虎可以吃吗
肝癌腹水能抽吗
大便出血是癌症吗
肝癌破裂是晚期了吗
肝低回声区可能是癌吗
得了乙肝的人，真的没办法可以治疗好的吗
肝癌身上痒怎么回事
肝癌吃什么水果比较好
肝癌晚期的患者干果类可以吃吗
花生酱肝癌可以吃吗
肝癌还可以做手术吗
肝脏异常灌注是癌症吗
弥漫性肝癌晚期，肝腹水
肝癌可以喝枸杞吗
肝癌早期可以手术吗
肝癌手术后多久可以吃火锅
小肝癌可以介入治疗吗
肝癌腹水预后怎样
肝癌能吃花生吗
肝癌浑身积水可以用什么药排水
肝癌会转移肺癌吗
乙型肝炎能根治吗
肝癌在什么情况下可以吃靶向药吗
肝癌肺转移可以治疗吗
肝癌，腹腔多发淋巴结，还有腹水
肝内胆管癌后期便血什么情况
肝癌可以吃豆腐吗
肝癌可以吃黑米吗
肝癌患者手术后可以吃阿胶吗
肝癌可以吃天麻吗
肝癌可以吃海鲜吗
肝癌肝硬化腹水传染吗
肝癌低回声还是高回声
肝癌晚期可以做肝移植吗
肝癌身上痒是恶化了吗
肝癌是癌王吗 可以医治吗
肝癌肝腹水是否需要抽水
肺癌三处发痒，肝癌哪三处
哪些检查可以发现肝癌
早期肝癌可以做手术吗
腹水是癌症晚期吗
肝癌腹水怎么处理
肝癌腹水是否可以用利尿剂
肝癌可以针灸吗
肠道肿瘤标志物正常可以排除肠癌吗
肝癌可以吃淮山吗
吃红景天可以防肝癌和治肝癌吗
肝癌病人可以吃石榴果吗
肝癌晚期可以吃甜瓜吗
肝癌可以自己恢复正常吗
肝炎会死吗
得了肝癌可以自愈吗
乙肝会发烧吗
肝癌患者术后，请问几项数值偏高正常吗
肝癌病人可以吃洋葱吗
原发性肝癌手术后复发率高吗
肝癌患者不可以吃公鸡吗
肝癌可以吃酸吗
肝癌术后复发率高吗
肝癌吃醋可以吗
脂肪肝可以喝酒吗
肝癌会复发吗
肝癌介入治疗后白细胞降低是怎么回事
肝癌晚期腹水怎么抽
患上了肝癌，是刚检查出来的，可以做手术治疗吗
肝癌病人泡水可以吗
肝癌病人可以吃坚果吗
肝癌西洋参可以吃吗
肝癌橘子可以吃吗
肝腹水传染吗
肝癌手术后能吃猪肝吗
肝癌患者可以吃蜈蚣吗
肝癌病人可以吃蚂蚁吗
肝癌验血可以查出来吗
肝癌手术后腹泻是怎么回事呢
肝癌肝硬化腹水腹胀是怎么回事
肝癌腹水了还能撑多久
肝癌可以吃西洋参吗
卵巢癌转肝吗
肝癌晚期肝腹水可以吃什么食物好
弥漫性肝癌患者可以恢复正常吗
苦瓜治肝癌吗
有肝腹水和肝癌还能治吗
肝癌可以吃灵芝粉吗
肝癌感冒可以拿药吃吗
甲胎蛋白检查为H11029是否为肝癌
肝癌肝腹水传染吗
全身瘙痒是怎么回事
肝癌晚期加肝腹水怎么办
原发性肝癌会转移吗
重度脂肪肝可以治愈吗
吃什么可以杀死肝癌细胞
肝癌术后并发症怎么护理
肝内胆管癌早期可以肝移植吗
肝癌手术后多久可以游泳
肝癌可以吃鱼吗可以吃什么鱼好
肝癌晚期肝腹水有救吗
原发性肝癌可以非手术治疗吗
腺癌可以治愈吗
肝衰竭可以治愈吗
肝癌术后会复发吗
肝癌可以吃蜂蜜吗
肝癌病人可以吃灵芝吗
肝癌术后打嗝是晚期吗
肝癌破裂出血是晚期吗
肝癌晚期有腹水吗
原发性肝癌可以活几年
癌症吃海参有好处吗
肝癌手术后是否可以介入治疗
肝癌吃桑黄可以吗
肝癌晚期用尿疗可以吗
肝癌腹水如何护理
肝癌不可以手术这样的情况还可以活多久
肝癌腹水腹痛怎么治疗
结肠癌是否可能转移成肝癌
肝癌术后需要服药吗
神经性肿瘤可以治愈吗
肝癌照光可以治疗痊愈吗
怎样消除肝癌腹水
肝癌肝内转移算几期
肝癌吃姜黄可以吗
肝癌晚期可手术吗
慢性肝癌会发烧吗
肝癌晚期复季可以吃什么好
肝癌引起的腹水可以抽水吗
肝癌会腹泻吗
肝癌出现血性腹水吗
小肝癌可以不用手术吗中医治疗可以吗
肝癌晚期且有腹水该吃什么药可以治疗
喷门癌术后复发，腹水，中药治疗可以吗
肝癌晚期肝腹水传染吗
肝癌藏红花可以吃吗
肝癌阿胶可以吃吗
原发性肝癌术后多久可以恢复
肝癌和肺癌可以同时治疗吗
肝癌少量腹水能治吗
肝癌晚期腹水能消除吗
常喝咖啡可以预防肝癌吗
肝癌手术后可以喝牛奶吗
肝癌可以吃木瓜吗
韦立得可以治愈乙肝吗
抗癌疫苗是真的吗
肝癌晚期肚子腹水可以抽水吗
肝癌会发烧吗
肝癌早期什么东西可以吃
肝癌可以拔火罐吗
肝癌咖啡可以喝吗
肝癌介入疗法术后多久可以出院
肝癌可以吃西红柿吗
肝癌导致肝腹水该怎么治疗
肝癌可以做生物免疫治疗吗
肝癌可以吃土虾吗
乙肝可以少量喝啤酒吗
肝癌早期可以只用药物治疗吗
肝癌做移植可以吗
肝癌可以移植吗
得了肝癌还有治愈的可能吗
肝癌出现双下肢水肿吃什么药可以消肿
得了肝癌可以经常生气吗
肝癌早期发现真的可以治愈吗
肝癌验血可以验出来吗
肺转移瘤是癌症吗
肝癌可以吃薏米吗
消化道出血会是癌症吗
术后肝癌患者可以中药调理吗
肝纤维化可以根治吗
肝癌肿瘤10cm可以活多少时间
肝癌术后多久会复发
肝癌可以遗传吗
肝癌可以吃咸点吗
肝癌的早期症状皮肤会发痒吗
肝癌复发了还能治吗
肝癌可以吃蒜吗
肝癌可以吃提子吗
肝癌介入治疗后可以出院么
肝癌晚期扩散可以吃什么
肝癌晚期腹水能抽吗
肝癌晚期可以汗蒸吗
右上腹闷，是否可能是肝癌
癌症可怕吗
结肠癌术后能喝酒吗
癌症转移到肝是怎么回事
肝癌患者是否可以吃螺旋藻
得了肝腹水怎么办，能治好吗
没怀孕HCG为什么升高
足底血检查CAH阳性
陶土色大便说明什么
一直胃胀打饱嗝胃口不好怎么办
糖类抗原CA72-4偏高
转氨酶200多必须住院吗
外科手术和介入治疗两种方式如何选择
我的Ca153已经9922了参考值是0/35！
新生儿，cAH筛查不合格
右上腹部肋骨下隐痛
孕36周加3天，想估算一下胎儿的目前体重
入职体检ca19-9及ca50偏高需要复查什么
检查肿瘤标志物糖类抗原ca724升高，今天做了胃肠
蜘蛛痣会自己消失吗
我二伯伯最近身体总不好上腹部疼痛好伴有恶
我的糖链抗原72-4检测值为932，
怀孕36周拉肚子怎么办
受损肝脏如何防止恶化呢
手腕处有一片密密麻麻的小红点不疼不痒不突出
谷氨酰转移酶200严重吗
颈部淋巴结节，胃部胀痛，麻木痛
艾滋病寿命
谷氨酰转肽酶偏高500U/L严重吗
骨癌这个词对吗
肾上腺有肿瘤最近腰疼肚子疼，还吐东西
糖类抗原ca15-3检查多少钱
右边胸下面肋骨处疼痛怎么治疗
肝癌尿液和疾病严重程度相关吗
血液检测CA153偏高
呕血与咯血如何鉴别
右侧脖子筋上有硬结怎么办
抗核抗体临界值，ANCA临界值，咨询医生
求回复！爱人前几天肚子不舒服，10天前大便出血
ⅢA期肺腺癌手术及化疗后半年复查发现另一侧有小结节
查出CA-153乳腺癌抗原偏高，为1793
服用了清热散结片，很担心千里光的毒性
59岁检查结果上说CA可能性较大
姥姥肝癌 妈妈遗传吗
糖类抗原CA-125数值偏高
外周血肿瘤细胞检测报告
CA19-9升高，要警惕胰腺癌吗
抗中性粒细胞胞浆抗体核周型结果显阳性
请医生帮我看看检查结果，谢谢
尿妊娠试纸测一深一浅原因是什么
CA724指标高需要做什么进一步的检查
父亲检查CT肝上有个瘤子严重吗
检查谷氨酰转肽酶挂什么科
做过肾穿，现在医生让我查抗核抗体系列，ANCA
请问这个结果需要做手术吗，未婚未育影响大吗
肠胃问题，疑似胃出血，CA742升高到2219
糖类抗原测定CA153偏高2714
小三阳能转阴吗
20岁有时候出现腹痛
丙肝会通过唾液传播吗
白细胞225×10?/L危险吗
乳癌三项中糖类抗原CA-125偏高
肝癌晚期伴抗散到肺骨盘犋襄结石
血液肿瘤标志物ca153值286略高不要紧
查甘胆酸需要空腹吗
膀胱鳞状细胞癌传染吗
大三阳抗病毒中吃恩替卡韦分散片要多久
Hcc医学上什么
疑似肝癌转移为什么要做PET-CT
蜘蛛痣一般长在什么位置
上腹部CT平扫检查什么
体捡查出ca72-4值15684，自我无不适症状
肝硬化检测数值结果CAP值306E值44
爸爸ca724高，这严重吗
检查CA19-9挂什么科
抑郁症伴随的精神分裂症
丙肝如何进行筛查
核磁共振检查什么部位
请问这个血液化验结果叫CA72-4升高代表什么
小三阳转阴最简单方法
我做了乙肝检测想让医生给我看看
PETCT如何鉴别良恶性肿瘤或病变
姥姥肝癌会遗传给妈妈吗
右上腹部隐痛原因
十二指肠ca转移性肺ca，copd
高分化鳞状细胞Ca，
爷爷得肝癌会遗传给孙子吗
体检发现CA724偏高
肝硬化53得能活到80岁吗
月经不调，双乳经期过后有淡白色分泌物
C1A筛查三个指标高，特别是CA72一4最高
胸部螺旋CT能查出什么
转氨酶100左右严重吗
早上舌根苦，起床舌头发苦，丙氨酸氨基转移酶比正常值
左腿这样有20天了不太疼
癌胚抗原偏高567，糖类抗原ca72-4偏高
ca72494，请问是否有严重的状况
内镜诊断：直肠ca，病理还没出来，这个严重吗
肝癌45CM*4CM*45CM是早期还是中期
老年Ca晚期伴消瘦贫血6月，幻觉15天
一个月暴瘦20斤糖类抗原偏高
家里老人65岁肝癌扩散到胆管了
谷丙转氨酶65算高吗
CA724升高到97怎么办
岩澡糖甘酶64，啥情况
喉咙感觉有异物。伴有咳嗽，
别人的吐沐吐到我伤口上会感染什么病吗
孕32周，右边胯骨以上的位置撞到硬物
丙肝病毒RNA定量检测什么时候为阳性
最近肚子不舒服，后来10天前开始大便有血
肝癌转移。自知医治无望，望求缓解痛苦之良方。感谢
磁共振判断肿瘤准吗
ANCA相关性血管炎
二年前做过子宫全切根治手术
小三阳化验单应该怎么看
ANCA血管炎肾炎能打新冠疫苗吗
甲胎蛋白参考值正常是多少
血清甲胎蛋白是什么
甲胎蛋白的正常范围是多少
甲胎蛋白多少算高
甲胎蛋白多少是肝癌
甲胎蛋白正常范围是什么
甲胎蛋白的参考值是多少
甲胎蛋白偏高是什么病
甲胎蛋白高多少是肝癌
甲胎蛋白偏高
肝癌甲胎蛋白的参考值是多少
甲胎蛋白高。
甲胎蛋白高是否是肝癌
甲胎蛋白18是肝癌吗
甲胎蛋白偏高的参考值是多少
甲胎蛋白正常值
甲胎蛋白阳性是什么
甲胎蛋白高怎么办
甲胎蛋白正常值范围
肝癌甲胎蛋白正常值是多少
甲胎蛋白指标多少正常
肝癌甲贻蛋白是多少
肝癌的甲胎蛋白一般是多少
乙肝甲胎蛋白是什么
家里有肝癌患者请问下医生这个检查结果啥意思啊
肝癌初期可以通过彩超检查出来吗
反复烧开的水会致癌吗
肝癌术后能打新冠役苗吗
平时没症状却检查出肝癌是怎么回事
肝硬化肝癌同时肺气肿严重吗
如何让肝癌远离你
为什么年轻人也会得肝癌
酒精肝癌变严重吗
肝癌可以进行SBRT吗
肝癌晚期腿腿没力怎么办
肝癌手术后一个月一直腹胀怎么办
我爷爷前段检查是肝癌，昨天上厕所拉了好多请问是怎么回事
肝癌介入手术后能吃槐尔吗
肝癌黄疸肺气肿能手术吗
得了肝癌应该怎么处理
肝癌有肺气肿能全麻手术吗
自身免疫性肝炎会反复吗
父亲小肝癌术后复查发现新病灶
给出的诊断是否确定为肝癌晚期应该怎么治
肝癌晚期持续发烧，食欲不佳
肝癌转移晚期。肺部也有。
爸爸肝癌会遗传吗
健脾祛痰抗肝癌吗
男的肝癌会遗传给下一代吗
女右腿膝盖疼是肝癌吗
长期拉肚子会导致癌症吗
肝癌晚期如何补充营养
得了肝癌的老年人应该如何治疗感冒
肝癌早期切除要哪些身体条件
可溶性膳食纤维会诱发癌症吗
肝癌射频消融术后两个半月复查
肝癌做B超能看出来吗
单纯只做ct看上去是肝癌，一定就是肝癌了吗
肝癌破裂严重吗
肝癌死前会回光返照吗
肝癌早期b超怎么显示
肝癌术后一年半的检查结果，帮忙看看有不有恶化。
父亲肝癌已有六年，现在癌变，扩散至全身。
肝癌术后4个月复查报告
有会看肝癌的大夫吗帮我解惑
大伯已经出现肝癌转移了，还适合肝移植吗
我老公得了肝癌晚期，我应该怎么办
二代替诺福韦的价格是多少
肝癌手术做了以后一个月会引起腹水吗
肝癌手术切除后什么时候可以打新冠疫苗
肝癌介入后半年了。一直肝部发热
肝癌手术放疗后调补应该怎么样做
我爸肝癌术后复查结果。
肝癌会遗传给下一代吗
肝癌术后鼻头红近两个月,是何原因
肝癌晚期b超能做出来吗
小肝癌及DN结节癌变早期的CT/MRI表现是什么
这减肥茶的成分喝多了会不会得肝癌
肝癌复发了该如何处理
射波刀能否治疗已经出现转移的肝癌
葵花籽是致癌物吗
朋友父亲肝癌现有腹水能医好吗
中晚期肝癌介入手术后出现腹水和胸腔积液
肝癌的最佳手术时机
吸烟酗酒喝被污染的水都可能患肝癌
肝癌彩超能看出来吗
早期肝癌手术后一年半
肝内胆管细胞癌出现了黄疸是晚期吗
早期肝癌己切除需要做介入和吃耙向药吗
食道癌转移肝癌呕吐说话不清是怎么回事
肝癌吃不下去饭通过介入治疗后会改善吗
阿帕替尼对肝癌有效吗
右上腹隐痛就是得了肝癌吗
肝癌门静脉高压双侧血管癌栓塞
原发性肝癌的影像学检查及各自特点
肝射频消融几天可以出院
肝癌手术需要做什么准备工作
肝癌会出现胸腔积液吗
早期肝癌，能否从身体某些细小的变化呢
高射频冶疗早期肝癌能根冶吗
癌症前兆是频繁感冒吗
肝癌影响睡眠吗
缺硒会导致肝癌吗
隔夜菜是否真的会致癌
肝癌术后复发了该如何处理
乙肝携带对身体的影响大吗
得了丙肝会不会导致肝癌
去医院做了检查，目前结果是肝癌可能
肝癌术后，转移肺部，尾骨骨质破坏
肝癌彩超能查出来吗
肝癌消融手术后第十天一直低烧，烧了18天了
作了ct增强后，肝癌和肝囊肿两者容易判断吗
老公肝癌同房会传染吗
这种减肥茶喝多了会不会得肝癌
昨天去做CT，结果显示肝癌，还有治吗
我到了肝癌晚期，咋办啊
肝癌晚期肝腹水视力模糊还尿黄怎么办
肝癌术后5年没复发是不是意味着没事了
肺癌晚期转肝上了,做驼螺刀好吗
酒精肝不喝酒就能自愈吗
肝癌移植后一年两个月
肝癌会直接传染到家人吗
免疫力低下会得癌症吗
肝癌晚期做介入治疗次数越多会越加重病情吗
肝癌切除手术之后，出院在家疗养出现腹水怎么办
化疗第四次结束有一段时间，现在保肝治疗期间有些头晕
肝癌术后在吃靶向药索拉菲尼，肛门两边有湿疹
我的一个朋友说他得了肝癌，医生
身体出现这些状况当心是癌症前兆
肝癌晚期腹部出现积水严重吗
肝癌早期做B超能查出来吗
因为奶奶是肝癌去世的，想检查下乙肝五项
从开始长肿瘤多长时间会转成为肝癌
我做了肝癌手术一年多了吃什么比较保健呢
老父亲肝癌晚期黄疸，食欲低，皮肤发痒，小便黄
肝癌晚期腹水会导致死亡吗
2020年肝癌疫苗会出吗
最近腰痛去检查，偶然发现了肝癌囊肿，不知道好治吗
肝癌术后有三个月了，看着脸黄
彩超图片如下请问肝癌的机率大吗
公公肝癌会传染小孩吗
肝癌早期需要手术开刀吗
肥胖会导致肝癌吗
肝右叶弥漫型肝癌会传染吗
肝癌病人也会出现精神问题吗
父亲是肝癌死的会遗传给子女吗
低回声结节边界清晰的原因是什么
烦请医生帮忙看看这是肝癌吗
为什么不抽烟也会导致肝癌
肝癌早期会出现哪些临床表现
肝癌会引起腹腔有脓吗
B超能查出肝癌早期吗′
肝癌抽水需要住院吗
肝癌中期已经手术了。
肝癌会导致胸腔积液吗
小三阳会不会转化肝癌
肝癌插管引流管能拔吗
黄疸，有时肝区痛，几年了
肝癌微波消融手术效果
父母有肝癌会不会遗传给后代
肝癌一年了己耐药求特效药
胃及腰一直疼痛，考虑胃癌
碘125粒子治疗肝癌有风险吗
肝癌栓塞会一次完成吗
肝癌术后三年检查没复发但全身不适的原因是什么
伽马刀术后发现肝癌怎么办
病人做了肝癌介入手术后，回来家一周了，感觉没什么劲
泥鳅对肝癌有帮助吗
糖尿病也会导致肝癌吗
开腹手术后要卧床多久
b超能检查出早期肝癌吗
肝癌肺气肿能减赘肉吗
肝右叶巨块型肝癌及肝内多发子灶形成
肝癌晚期，已经扩散，现在北京382
肝癌晚期为什么疼痛的越来越严重了
接种乙肝疫苗一定产生抗体吗
脂肪肝浸润病严重吗
所有的胸痛都是乳腺增生吗
乙肝癌胚抗原和糖类抗原199
肝癌会导致舌头弯曲么
肝癌遗传儿子还是女儿
得了肝癌会传染给其他人吗
公公肝癌会传染宝宝吗
肝癌，介入后半年，今天做了核磁请问
肝癌右肩痛具体位置在哪里
肝癌晚期现在拉肚子下午发烧怎么办
肝癌手术后可以吃安利纽崔莱产品吗
患者做了肝癌介入手术后（20多天，感觉胃老是不舒服
早期肝癌诊断应该做哪些检查
肝癌脑溢血昏迷10天怎么办
肝癌晚期死前三天征兆
右肝部位隐隐作痛怎么回事
得了酒精肝一定就会变成肝癌吗
乳腺癌术后三年复查，说怀疑肝癌
肝癌在彩超检查时可以及时发现吗
检查时诊断为肝占位就是肝癌吗
吃恩替卡韦会得肝癌吗
肝区偶尔刺痛一两秒是怎么回事
肝癌晚期会觉得全身无力吗
肝癌介入第一次后什么时候第二次
小肝癌切除后一个月发现结节
肝癌晚期为啥体温下降
肝癌做介入一般做几次
如何发现肝癌已经扩散了
如何判断自己是否得了肝癌
肝癌合并门脉癌栓手术效果好吗
我爸爸是肝癌，做过三次介入后身体虚如何调理
肝癌晚期现在已经是肝昏迷能够维持几天
肝癌腹胀气快速排气法
肝癌根据病理如何分级啊
新生儿接种乙肝疫苗的时间
麻烦医生帮我看看这个检查项目是什么意思是肝癌吗
肝癌的早期症状为何会被忽视
吃葵瓜子会致癌这是真的吗
想防止肝癌应该多久体检一次
吸烟、喝酒会得肝癌吗
得了酒精肝吃发霉了的食物
肝癌腹水肚子越来越大还能撑多久
我爸肝癌中期动过手术了，会复发吗
为什么会出现肝的部位不舒服
你好医生，老公父亲肝癌去世
肝癌会引起头痛头晕吗
肝癌栓塞手术需要多长时间
面对肝癌如何保持良好的心态
肝癌术后可以每天吃燕窝跟灵芝还有蜂胶吗
肝癌破裂容易转移什么位置
检查肝癌为什么要照胸片
肝癌一定会食欲不振吗
早期肝癌手术切除以后还会复发吗
肝癌超声造影表现
黃疸肝炎转变成肝癌会不会传染
肝癌导致的黄疸传染吗
做完肝癌介入手术后呕吐怎么办
肝癌靶向药索拉非尼多少钱一盒
想了解一下肝癌会遗传吗
饮酒会引起这个肝癌吗
肝癌遗传吗肝癌会不会遗传给子女
肝癌做b超能看出来吗
肝癌可以吃黑木耳和香菇吗
乙肝会影响寿命吗
不明原因的腹痛腹泻都是食物惹的祸吗
我父亲检查身体是早期肝癌
肺癌晚期癌细胞扩散到肝了怎么办
妈妈肝癌遗传下一代吗
肝癌抽过腹水能喝袁鱼汤吗
黄曲霉素可以致癌吗
分析一下肝癌手术的病理报告！
肝FNH会自愈吗
平时的饮食习惯与肝癌有关系吗
肝癌做伽玛刀癌细胞会扩散吗
朋友肝癌手术一年了，男，40
肝脏的肿瘤手术切除根据什么决定
胃胀嗳气胃口不好，时好时坏，怎么回事
肝癌b超能看出来吗
请问医生，喝了酒有时肝区觉得疼，眼睛干涩，会不会是
请问索拉非尼对肝癌有效果吗
外公肝癌会遗传吗
我姑姑现得了肝癌，目前很痛，应该怎么办
有肝癌家族史的就会遗传下一代吗
年年常规体检会不会发现肝硬化早期
肝癌手术一年后膝盖痛
肝癌肝移植术后索拉非尼相关性腹泻怎么办
能和我详细的说说肝癌的种类和症状吗
长期服药造成的肝损伤会导致肝癌吗
b超能查出肝癌早期吗
肝癌腹水的高发人群有哪些
常用肿瘤标志物的类型有哪些
肝脂肪瘤有哪些症状
肝癌有哪些肿瘤标志物
转移性肝癌有哪些检查方法
肝癌有哪些靶向药
大肝癌和小肝癌的区别
肝癌放疗的副作用有哪些
肝癌术后抗体有哪些
如何分肝血管瘤和肝癌
肝癌指标有哪些
肝血管瘤与肝癌的区别有哪些
丙肝常识有哪些
肝性脑病的表现有哪些
肝癌的分类有哪些
乙肝甲肝丙肝哪个严重
肝癌有哪些类型
肝癌的筛查方式是什么
肝肿瘤化疗方式有哪些
肝癌患者日常生活中有哪些注意事项
肠癌筛查方法有哪些
肝癌的手术方式有哪些
肝硬化肝癌保守治疗方法有哪些
晚期肝癌的危害
肝癌的诊断有哪些呢
肝癌的高危人群有哪些
哪些肝癌患者需要放疗
转移性肝癌有哪些症状
丙肝的危害有哪些
肝脏排毒不好的治疗方法有哪些
肝癌与肝囊肿的区别有哪些
肝癌晚期的危害都有哪些呢
得肿瘤的原因有哪些
肝癌手术的成活率
肝癌早期的疼痛特点
肝癌手术方式有哪些
癌症的饮食治疗有哪些
肝癌发病因素有哪些
各个时期的肝癌治疗方法有哪些
肝癌患者的饮食原则有哪些
肝炎的危害有哪些
肝肿瘤微创治疗方法有哪些
肝癌高危因素有哪些
原发性肝癌的病理分型有哪些
治疗肝癌的食物都有哪些
肝癌是如何分级的
肝癌转移症状有哪些
肝癌有哪些表现
肝癌症的先兆有哪些
止痛抗癌的中草药有哪些
抗肿瘤都有哪些方法
肝癌局部消融治疗的方法有哪些
肝血管瘤与肝癌的区别
哪些人是肝癌的高危人群
肝癌有哪些类别
肝胆蛋白逐渐升高是否导致肝癌
肝癌的保守治疗有哪些
肝大的表现有哪些
原发性肝癌的类型有哪些
肝癌靶向药物有哪些
肝肿瘤的高发人群有哪些
导致肝癌的病因有哪些
肿瘤的种类有哪些
原发性肝癌的手术治疗有哪些
乙肝病毒感染的危害有哪些
经常喝酒的危害有哪些
肝检测报告甲胎蛋白1475
导致肝癌的原因有哪些
肝癌患者的注意事项有哪些
肝癌介入治疗后的症状有哪些
适合肝癌患者的药膳有哪些
肝癌病人发烧的原因有哪些
肝癌的诊断有哪些
甲肝乙肝丙肝哪个严重
哪些肝癌患者适合手术治疗
肝炎和肝癌哪个严重
肝癌的中药有哪些推荐
肝癌有哪些高危人群
乙肝肝硬化发展到肝癌
肝癌治疗方法的选择
肝癌的捡测方式有哪些
肝癌的基本常识有哪些
乙肝和肝炎的区别有哪些
肝癌疼痛吃哪些中药可以止痛
原发性肝癌疼痛的特点有哪些
发生肝癌的高危因素有哪些
肝癌的好发人群有哪些
肝癌病人的饮食有哪些呢
肝癌早期的诊断方法有哪些
肝癌确诊的方法有哪些
肝癌症状有哪些，有什么需要注意的吗
肝癌病理分型有哪些
肝硬化和肝癌的区别
肝癌化疗的副作用有哪些
肝癌舌苔会有哪些特点
贫血的食疗方法有哪些
移性肝癌和原发肝癌的不同
肝介入治疗是什么意思
形成肝癌的原因有哪些
原发性肝癌的高危因素有哪些
原发性肝癌的治疗误区有哪些
肝癌术后复发的原因有哪些
肝血管瘤与肝癌的鉴别
肝胆胰肿瘤有哪些
肝血管瘤和肝癌的鉴别
肝癌的分期和诊断方法有哪些
γ球蛋白偏高的原因有哪些
预防肝癌要多吃哪些食物
诱发肝癌的因素有哪些
肝癌的症状都有哪些，有什么需要注意的吗
转移癌肝癌方式有哪些
肝硬化的检查方法有哪些
放疗治肝癌方式有哪些
肝癌高危人群有哪些
肝癌的饮食治疗原则有哪些
肝癌做哪些检查
肝癌的中医分型有哪些
肝癌和肝门癌区别有哪些
肝血管瘤和肝癌的区别
伤肝的食物有哪些
肝癌食普有哪些
丙型肝炎的有哪些药物治疗
肝癌化疗副作用有哪些
肝癌的常用药有哪些（下）
肝肉瘤的病理分型有哪些
肝癌的并发症有哪些
肝癌术后常见的并发症有哪些
肝癌有哪些分型
肝癌是如何引起的
肝掌的表现有哪些
肝癌术后的后遗症有哪些
肝癌死的快吗
中医治肝癌方式有哪些
肝细胞癌治疗有哪些新药
肝癌的前期征兆有哪些
患了肝癌的症状有哪些
肝癌在中医分型有哪些
肝癌发生的危险因素有哪些
引发肝癌的原因有哪些
发热的病因有哪些
哪些肝癌需要放疗
脂肪肝的危害有哪些
肝癌转移的方式
肝癌的症状和表现有哪些
肝癌靶向药有哪些
原发性肝癌分型有哪些
哪些人易患肝癌
肝癌形成的原因有哪些
引起肝癌的原因有哪些
哪些人患肝癌的几率更大
肝癌在治疗中常见的误区有哪些
肝癌的传播方式
白细胞高的危害有哪些
适合肝癌患者吃的食谱有哪些
肝癌靶向药的种类
乙肝喝酒的危害有哪些
大肝癌和小肝癌的区别有哪些
肝癌手术费大概是多少
原发型肝癌的分型有哪些
目前肝癌的种类有哪些
肝癌患者有哪些表现
肝癌介入治疗有哪些副作用
肝癌的鉴别
肝癌不能吃的食物
保肝防肿瘤方法有哪些
肝癌治疗新技术有哪些
慢性乙型肝炎有哪些危害
肝炎和肝癌的区别有哪些
食管癌有哪些特效药
肝癌的克星有哪些
肝癌的生物靶向药有哪些呢
肝癌手术后蛋白降低有什么好办法
肝癌和肝血管瘤的鉴别
肝癌低分化方式有哪些
肝癌的复发原因有哪些
肝癌局部消融治疗方法有哪些
肝肿瘤和肝癌的区别有哪些
防肝癌体检方式有哪些
肝癌的饮食疗法有哪些
肝癌放疗副作用有哪些
慢性肝炎病人的注意事项有哪些
肝癌介入治疗的药物有哪些
肝内胆管癌有哪些症状
哪些肝癌患者需要化疗
肝癌应注意哪些
肝癌的病理分型有哪些
转移性肝癌的高发人群有哪些
肝癌的生活注意事项
肝癌的并发症哪些
肝癌的高发人群有哪些
肝癌的手术风险有哪些
微波消融治疗肝癌的特点有哪些
针对肝癌有效的治疗方法有哪些
肝癌的手术方式有什么
肝癌的注意事项有哪些
热疗对哪些癌有作用
肝癌呕吐的原因有哪些
肝癌该注意些什么呢
肝癌介入手术的预后
肝癌病人应多吃哪些食物
肝癌确诊后的治疗方式有哪些
肝炎和肝癌的区别
肝炎后肝硬化治疗要点有哪些
肝硬化和肝癌的区别有哪些
肝癌晚期脚肿的原因有哪些
肝癌的治疗有效手段有哪些
肝癌科室有哪些
肝癌放射有用吗
肝癌的诱发因素有哪些
肝癌的护理问题有哪些
肝癌哪里痛
小肝癌的高发人群有哪些
肝癌的治疗误区有哪些
肝癌的常用药有哪些（上）
脾大血红蛋白177肝功能正常
肝腺癌和肝癌的区别有哪些
造成肝癌的原因有哪些
预防肝癌的食物有哪些
肝癌和肝硬化的区别
肝癌转移的途径有哪些
肝癌晚期疼痛的控制方法是什么
肝癌介入治疗后的反应有哪些
肝癌的来源有哪些
肝癌的预防检查有哪些
肝血管瘤和肝癌的区别在哪里
得了肝癌有什么好的食疗方法吗
奥沙利铂化疗什么癌
肝内胆管细胞癌发生淋巴转移怎么治疗
大三阳转变成小肝癌怎么治疗
肝癌患者复查需要检查什么
男人的胸大怎么治疗
癌症易患人群有哪些
肝癌手术后出现转移怎么治疗
肝癌晚期为何大便不通该怎么治疗
晚期肝癌复发需要怎么治疗
肝癌晚期患者一直吐怎么办
胆红素代谢异常怎么治疗
母亲有肝癌，体检发现有肿瘤
中医如何治疗丙肝
肝癌晚期转移肾上腺和血管怎么治疗
肝脏上有巨块肿瘤怀疑是肝癌怎么治疗
癌症患者要如何有效治疗呢
肝癌晚期并扩散要怎么治疗
肝癌晚期破裂出血该怎么治疗
肝癌细胞扩散怎么治疗
大医院治疗肝癌的费用
淋巴结核和肝癌怎么治疗
血管粥样硬化表现怎么治疗
华蟾素对什么癌治疗效果好
肝癌晚期腹水肺转移！该怎么治疗方法好
消化道早癌筛查查什么
原发性肝癌晚期且发生转移怎么办
吃泥鳅鱼能治晚期肝癌吗
请问肝癌晚期患者该如何治疗呀
肿瘤消融治疗效果如何
肿瘤微波消融治疗好吗
肿瘤MDT治疗
肝癌需要做些什么检查
请问肝癌晚期能治好有权头那么
肝癌晚期患者不能开刀要怎么治疗
得了肝癌该怎么去治疗
肝癌最严重的并发症
怎么做肝脏检查
阴虱怎么治愈
肝癌晚期需要怎么治疗需要注意什么
肝癌筛查要做什么检查
肝癌能吃蘑菇吗
肝癌晚期应该怎么治疗还有救
肝癌晚期疼地人一直叫怎么治疗
请问晚期肝癌该怎么治疗呢
吃恩替卡韦得了肝癌怎么治疗
丁毒豆治疗肝癌怎么服用剂量是多少
肝动脉化疗栓塞治疗肝癌效果怎么样
o型血的癌症容易治愈吗
脑转移患者治疗后怎样复查
肝硬化复查要查什么
肝脏疾病如何正确饮食治疗
肝癌介入治疗怎么做什么是TACE术
肝癌腿发酸怎么消除
怎么检查有没有得肝癌
肝癌骨转移应该怎么治疗
肝癌做什么能检查出来
肝癌晚期患者发烧40度怎么办
肝移植治疗后会复发吗
肝癌复查需要检查什么
儿童不幸感染乙肝病毒怎么治疗
检查癌症做哪些检查
肝癌做什么检查准确呢
肝癌需要做什么检查
肝癌的血管性介入治疗与全身化疗有什么区别
肝癌能否用盛宏治疗仪治疗
肝癌又有黃疸怎么治
小三阳怎么治疗
请问弥漫性肝癌需要怎么治疗
得了肝癌我要怎么治疗啊
肝癌门静脉癌栓，中医能治么
肝癌合并门脉癌栓怎么治疗
血液感染是指什么
怀疑得肝癌怎么治疗
结节怎么治疗最好
调强放射治疗是什么
肝转移癌怎么确诊 与原发性肝癌治疗有何不同
肝癌晚期腹部变大变硬怎么治疗
肝癌晚期转移到肺癌怎么治疗
如何正确认识肝移植治疗肝癌的标准
得了肝癌需要怎么治疗呢
癞蛤蟆皮配合中草药怎么吃才能治疗肝癌
肿瘤该怎么检查
肝癌中西医治疗有什么区别
肝癌微创手术怎么做
肝癌放化疗需要注意什么
为什么称肝癌为癌中之王
巨块型肝癌晚期要怎么治疗
肝癌应该怎么办法能够治疗才好
血清总胆红素是什么
肝癌应该怎么才能完全治好
乙肝大小三阳何时治疗
肺癌肝癌转移到骨转移晚期怎么治疗
鼻咽癌肝转移该怎么治疗
请问下肝癌早期怎么治疗快
靶向治疗什么癌最有效果
什么是经门静脉肝癌栓塞治疗
肝癌晚期患者吃多吉美应该注意什么
抗病毒治疗对肝脏肿瘤形成和肝癌再发有什么影响
不能耐受化疗的肝癌患者怎么办
肝癌晚期胰腺淋巴瘤怎么治疗
肝癌应该怎么办才能治好
肝癌，目前怎样治疗呢已经疼痛
黄疸怎么治疗
肝癌晚期又有多年糖尿病怎么治疗
我想请问一下，肝癌要怎么治疗
肝癌晚期有必要化疗吗
肝癌患者出现疼痛怎么办
射频消融如何治疗肝脏肿瘤
肝癌晚期合并疝气怎么治疗
请问这是弥漫性肝癌晚期吗怎么治疗
6cm肝癌属于什么期
肝癌又有黄疸怎么治疗
肝癌晚期癌细胞扩散后要怎么治疗
老人有肝癌会遗传吗
肝癌中期介入治疗两次该吃什么药
肝癌化疗会掉头发吗
肝癌介入治疗前应做什么准备
呕血如何治疗
如何化疗
?肝上有小结节怎么治疗
肺癌晚期肝、骨头转移有什么好的疗效
请问得了肝癌怎么治疗好呢
肝癌转移到肺怎么治疗
肝癌晚期应该如何治疗
酒精性脂肪肝怎么检查
肝脏移植多少钱
肺癌转移肝癌靶向治疗还有用吗
早期肝癌的患者怎么来保养呢
射频消融术治疗肝癌有后遗症吗
做什么检查才能确诊是癌症
肝癌化疗（早期）怎么治疗
怎么才能检查出肝癌
肝癌转移到肺部了该怎么治疗
肝脏恶性肿瘤怎么微创治疗
肝癌又有黄疸怎么治
转移性肝癌必须手术治疗吗
肝癌形成怎么引起的
血色病怎么检查
胆红素偏高怎么治疗
什么癌症会传染人
得了肝癌要怎么治疗啊
肝癌晚期转移肾上腺怎么治疗
晚期食道癌转移成肝癌传染怎么治
请问肝癌患者需要注意什么
黄疸高怎么治疗
肝癌骨转移还能治吗
怎么判断肝癌原发和转移性二者的治疗有何不同
肝癌伴门静脉癌栓怎么治疗
肝癌放疗后肚子疼要怎么治疗
饭后想吐怎么治疗
吸烟和肝癌有什么关系吗
什么人容易得肝癌
肝癌晚期症状穿刺治疗怎么做
什么是肿瘤灌注化疗和栓塞治疗
原发性肝癌门静脉癌栓是如何形成及治疗的
肝癌肺转移如何治疗呢
射频消融治疗肝癌有什么优点
肝癌合并门脉高压症该怎么治疗
微波消融治疗肝癌的并发症
肝癌患者吃什么能补充精神
晚期弥漫性肝癌应如何治疗
肝癌门静脉癌栓5年怎么治疗
肝癌为什么需要综合治疗
爸爸得肝癌怎么治疗
尿酸低怎么治疗
肝癌症骨头疼怎么办
肝表面粗糙怎么治疗
肝癌患者腹部和腿部肿大怎么办
如何早发现肝癌治疗需放化疗吗
肝癌与酸奶有什么关系吗
肝炎小三阳怎么治疗
肝脏损害怎么治疗
肝癌手术后接受什么治疗效果会好呢
转移性肝癌怎么诊断
百花蛇舌草对晚期肝癌患者有些什么作用
氩核刀对肝癌有什么疗效
肝癌检查什么项目
肝癌复发能用生物免疫治疗吗
抽血癌症筛查有用吗
肝脓肿怎么检查
肝癌起床就呕吐怎么治疗
颅内转移瘤怎么治
nccn肝癌怎么治疗
肝癌晚期吐血怎么办
肝癌晚期为什么会高血压
肝癌晚期死前症状表现是什么样的
黑便的症状是什么
癌症肩膀疼是什么样的
肝癌晚期肝昏迷怎么办
肝癌晚期为什么腹部会大
肝癌晚期呕吐物是什么原因
肝癌晚期最后怎么死亡
肝癌的手术治疗的最佳时期是什么
肝癌还是肝硬化怎么判断
肝癌晚期应该吃什么
刚做完肝癌肿瘤切除有什么办法治疗
十大不致命癌症是什么
肚子长肿瘤有什么症状
化疗是怎么样的过程
肝癌晚期病人死前症状是什么
肝硬化晚期肝癌晚期怎么办
中医对癌症的解释是什么
怎么样确定不是肝癌
晚期肝癌为什么保守治疗
肝癌晚期舌头疼痛吃什么药
什么样的肝癌不能做手术
肝癌的自然病程有多长
消化道中晚期肿瘤有什么症状
肝占位性变病怎么治疗
肝癌的早期症状和前兆是什么
肝癌病人临终前的症状是什么
最常见的6个肝癌早期症状是什么
肝癌的肝动脉栓塞怎么化疗
肝癌晚期适合喝什么奶粉
肝癌晚期黄疸眼睛黄的原因是什么
肝癌病人感冒怎么办
右肋骨疼痛是肝癌么
继发性肝癌怎么诊断
肿瘤三项正常却得癌什么原因
肝癌影像表现是什么
肝癌死前的最后1周有什么症状
肝癌晚期应该吃些什么食物
生物免疫疗法对肝癌有用吗
肝癌晚期血尿怎么办
全身浮肿是什么病
肝癌晚期反复发热是怎么回事
肝癌晚期腹部痛是什么原因
肝癌晚期吐血意味什么
肝癌病人吃什么营养品
AFP值超过正常值，是否为肝癌
肝癌晚期便秘吃什么好
什么容易得肝癌
肝癌晚期出血怎么办
原发性肝癌晚期该怎么办
肝占位病变怎么治疗
肿瘤标志物正常就没癌吗
家里有肝癌病人，平时吃什么好
原发性肝癌化疗后的不良反应是什么
肝上有毛病有什么症状
为什么肝癌晚期精神还是很好
肝癌晚期疼痛怎么办
肝癌分期标准是什么
女性肝癌前期什么症状
肝癌晚期打嗝
什么是解剖性肝切除
原发性肝癌怎么诊断
为什么喝酒会得肝癌
肝癌破裂出血怎么预防
30多岁肝癌晚期怎么办
癌症病人能喝酒吗
肝癌转移肺癌发烧头疼是什么原因
肝癌晚期为什么发展的那么快
肝癌吃什么菜能缓解
癌症晚期死前全身红点的原因是什么
肝癌晚期肝腹水脚肿怎么办
肝癌细胞怎么消除
肝癌有什么早期症状早期症状图是什么样子的呢
冬凌草的作用是什么
右肩什么样的疼是癌症
肝癌胀肚怎么办呢
肝癌晚期病人脸发黄有什么办法
肝癌复诊时间是什么
腹泻肝癌怎么消除
肝癌平时什么症状
女性肝癌晚期什么症状怎么治
肝癌晚期阴囊肿大为什么
肝癌死亡过程是什么
什么样的人容易得肝癌
肝掌有什么表现
早期肝癌有什么信号
肝癌手术后能喝什么汤
肝癌会出现什么症状
肝癌死前10天症状是什么
肝癌晚期为什么会疼
肝癌肺气肿脾肿是晚期吗
肝癌晚期发烧预示什么
请问肝癌有什么症状啊
肝癌晚期肝区疼痛怎么办
腹水有什么症状
肝癌晚期化疗之后，肝脏部分愈发疼痛，是不是化疗没用
肝硬化死前两天症状是什么
肝癌晚期病人疼痛怎么办
癌症症状的诱发因素是什么
原发性肝癌晚期症状具体是什么
肝癌后期腰部疼痛，有什么办法
请问怎么确诊是不是肝癌，早期还是晚期
请问一下小肝癌有什么症状
癌症包块什么样
人的肝脏在什么部位
肝癌晚期疼痛吃什么食物
肝癌发现时为什么多数是晚期
肿瘤热怎么办
肝炎、肝纤维化、肝硬化和肝癌有什么关系
肝癌晚期打嗝不停的病因是什么
得肝癌寿命有多长
恶性肝癌怎么对付
肝癌、肺癌综合序贯治疗是什么
癌症病人有什么忌口
肝癌晚期临死患者什么症状
肝癌晚期怎么什么症状都没有
请问肝癌晚期该怎么治疗，吃什么药物止疼
肝癌病人吐血和拉血怎么办
肝癌中晚期病人能吃蛹吗
肝癌转肺上有什么症状呢
胃CA的症状是什么样的
肝癌转移到肺什么症状
癌症的三个指标是什么
肝癌晚期还能治愈吗，有哪些症状呢
肝癌晚期吐血拉血怎么办
为什么肝癌一发现就是晚期
肝癌手术有什么禁忌症
肝癌手术指征是什么
肝癌晚期临终前1小时的症状是什么
肝癌高危人群的界定标准是什么
肺转移癌是什么意思
肺气肿是肝癌并发症吗
长期发热是怎么回事
肝癌晚期肺转移主要症状是什么
什么是黄疸
继发性肝癌怎么检查
肝癌引起的肩痛是什么症状
原发性肝癌，晚期身体发黄怎么办
肝癌晚期吐血吃什么食物好、
肝癌晚期喉咙生硬是什么
肝癌通过什么传染
中医对癌症解释是什么
肝癌中期为什么一点正状都没有
晚期肝癌腹水怎么样维持
肝癌晚期临终前有什么症状
肝癌晚期疼痛脚肿怎么办
肝癌晚期发热好还是坏
肝癌的前期症状会出现什么症状
肝癌晚期抽腹水的利弊各是什么
小肝癌有什么早期症状
肝癌腹泻，脚浮肿，怎么改善
肝癌晚期患者为什么出现脚肿
肝癌晚期胃出血吃什么饭
肝癌高血压与什么有关
什么样的肝癌不可以进行手术治疗
验血哪一项是癌症的指标
肝癌的晚期症状及表现是什么
肝mt什么意思
肺气肿是肝癌的并发症吗
CT有阴影，有钙化点，是肝癌么
黄曲霉菌是什么
肝癌临终前的症状
肝癌晚期脚浮肿生存期
肝癌是否具有传染性
癌症患者的饮食禁忌是什么
初步鉴定是肝癌晚期怎么治疗
癌症晚期打嗝的原因是什么
肝癌腹水后期什么症状啊
肝癌手术并发症
生活上如何避免肝癌的发生
肝癌死亡前十天的症状是什么样的
肝癌有什么早期症状啊
肝癌晚期腹部胀有腹水怎么治疗
癌症血检的指标是什么
肝癌晚期病人吐血是怎么回事啊
肝癌都会出现什么症状
肝癌腹水晚期症状有什么
肝癌死前2个月的症状是什么
肝癌晚期一吃就吐是什么原因
晚期肝癌是否具有传染性
肝癌有什么办法缓解
肝脏占位是什么意思
肝肿瘤怎么诊断
肝癌早期有什么症状啊
肝癌晚期脸色发黄的原因是什么
肝癌晚期的病人为什么会发烧
肝癌晚期低血压拉血是怎么回事
肝癌晚期发烧怎么办
肝癌晚期脚为什么会肿
肝癌病理分型具体是什么意思
肝癌无水酒精治疗有什么并发症
肝癌不治疗会引起什么症状
囊性占位是癌症吗
丙肝有什么症状
肝癌怎么锻炼
肝癌患者必须戒酒吗
转移性肺癌都有些什么症状
肝癌晚期肺转移吃什么药
肝癌舌头会有什么症状
肝癌中晚期却无症状是怎么回事
肝癌临终前2天症状是什么
晚期肝癌危害都有什么呢
原发性肝癌MRI表现是什么
肝癌病人死前1天的征兆是什么
肝癌晚期患者死前症状
怎样预防癌症
肝癌的症状一般都有什么呢
什么是肝癌的经肝动脉化疗栓塞治疗术
肝癌5cm大小是什么期
肝癌晚期为什么脚会肿
肝癌晚期有什么症状表现呢
肝癌的诊断标准是什么
肝癌射频消融术后并发症是什么
肝癌病人晚期会出现什么病象
肝癌血压高意味着什么
肝癌病人吃什么补品
肝脏疼痛症状是什么
肝癌出现转移有什么症状啊
肝硬化晚期死亡的原因是什么
右肩膀怎么样痛是肝癌
肝癌患者吃什么可以缓解症状
肝癌晚期病人临终的症状是什么
肝癌晚期转移到胃是什么症状
肝癌晚期吃肉不消化吗
肝癌晚期做化疗常见副反应是什么
肝癌扩散有什么症状
肝癌的疼痛位置是什么部位
肝癌最早期3个月症状是什么
肝癌病人吃什么比较适合
为什么肝癌晚期有水泡
肝癌病人无尿怎么办
肝病怎么诊断
肝癌晚期死前症状是什么样子
肝癌晚期死前症状有什么
肝癌病人出现脚肿，怎么办
什么癌症不致命
肝癌的临床症状都有什么
喝什么茶防癌
丙肝RNA定量的正常值是什么
肝癌晚期脚肿什么原因
肝癌病人能吃花生吗
肝癌肺转移症状是什么
癌症的饮食禁忌是什么
肝癌肿瘤有三公分大严重吗是晚期
肝癌术后积液该怎么办
肝癌患者出现了黄疸和腹水该怎么办
肝癌栓塞手术后发热是怎么回事
肝癌和脑梗塞有什么关系吗
晚期肝癌出现腹水怎么办
肝癌怎么降黄疸
癌症20年生存率排名
早期肝癌怎么检查出来
肝癌下肢冷怎么办
肝癌晚期介入治疗后身体无力怎么办
晚期肝癌出现腹水应该怎么办
什么是早期癌、微小癌、隐匿性癌
肝癌晚期身上发紫怎么回事
占位就是癌症吗
肝脏炎性假瘤怎么检查
肝病引起脾大怎么办
肝癌再次复发怎么办
家人刚确诊肝癌晚期，想知道肝癌的生存率怎么样
哪类癌症可以使用质子治疗，效果怎么样
肝癌晚期老是发烧怎么回事。
肝癌晚期肚子涨怎么办呢
肝癌晚期介入治疗后无效怎么办
肝癌手术后复发了，该怎么办呢
肝癌患者皮肤越来越黄是怎么回事
肝囊肿和肝癌的CT鉴别
中期肝癌经常拉肚子怎么办
人参皂苷吃了对肝癌有效果吗
肝癌终末期腹水消失怎么回事
肝癌肚子胀怎么办
肝癌患者手掌两侧很红是怎么回事
什么样出汗是癌症征兆
有肝癌不能吃饭该怎么办
肝癌严重怎么办
肝癌晚期介入6年的效果怎么样
肝癌总是发烧打饱嗝呕吐是怎么回事
肝癌晚期脸色发黄是怎么回事
肿瘤三项查癌症的准确率是什么
请问，得了肝癌该怎么办呢
眼睛发黄怎么回事
肝癌射频消融术后的疗效评价标准是怎样的
阑尾肿瘤怎么办
肝癌出现黄疸和腹水怎么办
肝癌患者肚脐鼓起来了是怎么回事
肝上有水泡怎么办
肝癌人暴瘦怎么办
癌症的三个检验指标是什么
肝癌太快了怎么办
肝癌晚期胃胀怎么办
肝癌中晚期轩移怎么办
肝癌栓塞介入条件是什么
成年后感染乙肝怎么办
早期肝癌有血流信号吗
怎样做防癌体检
肝癌的早期症状B超图显示是怎样的
红技豹爪草治乙肝的效果怎么样
肝癌晚期肚子胀怎么办
肝癌晚期能做肝移植吗要怎么办
肝癌腹部硬怎么办
肝癌晚期肚子发烧怎么回事
肝癌晚期浑身痒厉害怎么办
肝癌的增强CT表现是什么
肝腹水怎么检查出来
肝癌晚期肿瘤长在门静脉怎么办
肝癌细胞分裂怎么办
肝癌烧灼怎么办
肝癌晚期突然吃饭不多了怎么办
肝癌拉黑便怎么回事
肝肿瘤切除后恢复期有腹水怎么办
原发性肝癌放疗后肺大泡怎么办
肝癌晚期介入6年效果怎么样
胃癌的三个早期信号是什么
三七对癌症有效果吗
得了肝癌怎么办才好啊
[truncated: 11,287 more rows]
[truncated: 5 more columns]

## Sheet: 肝癌问题语料 【9013条】
问题
原发性肝癌手术切除后第二次复发
我大大肝癌晚期，已经肝腹水了还能治吗一开始说腰痛
肝脏上有问题需要哪些检查
肝癌手术切除后饮食应注意哪些问题
肝癌射频消融术术前需要做什么准备
肝癌分为几种类型
临床上肝癌常见严重并发症有哪些
肝癌介入治疗后发烧肚子痛得多长时间
干扰素治疗期间的注意事项有哪些
肝癌手术后复查需要检查哪些项
肝癌介入后胸闷后续需要注意哪些地方
肝癌射频消融手术多久能恢复
大夫说初步判断是肝癌
肝癌术后介入冶疗选哪种费用和效果都好的
“氩氦刀”这个手术可以治疗好肝癌吗
肝三叶切除术的适应证有哪些
继发性肝癌介入术后如何护理
得了肝癌饮食应该注意什么
判断是否得了肝癌要做哪些检查
肝癌切除，肝硬化，大三阳，问下现在检查的指标严重吗
两次B超，能不能说这是肝癌吗
治疗肝溜手术哪个医院好
肝射频消融术对肝脏区的影响有哪些
肝癌两个月复发怎么可以控制
肝癌能不能医好
造成肝损伤的原因有哪些
正规医院治疗肝癌价格
转移性肝癌晚期应输哪些营养液
哪些肝脏肿瘤适合腹腔镜手术
肝癌介入治疗的适应证、禁忌证有哪些
小肝癌什么时候能做介入治疗和射频消融
肝癌做完介入治疗一个星期能不能吃鱼
肝癌介入治疗后必须做射频消融吗
省人民医院治疗肝瘤多少钱
身上红点越来越多，百度说是肝有问题
疑似肝癌需要注意哪些问题
肝衰竭的临床表现有哪些
射频消融和手术切除治疗肝癌哪个疗效好
伽玛刀手术能治疗肝癌及肝转移吗
肝胆脾肾胰彩超可以检查出哪些疾病
碘125粒子治疗肝癌应注意什么
达芬奇机器人手术治疗肝癌的优势有哪些
肝癌饮食上要注意些什么问题
肝癌射频消融术术后复发率高吗
肝癌晚期腹痛腹胀在饮食上注意些什么
食物发霉能够诱发肝癌吗
射频消融术能根治肝癌吗
肝癌用瑞戈非尼后疼痛
哪个医院治疗肝瘤最好
慢性腹痛需要做哪些检查
治疗肝瘤手术医院
肝癌射频消融术可以重复做吗
伽马刀放疗和射频消融治疗肝癌哪个效果好
肝癌手术切除术后如何护理
肝癌和哪些饮食习惯有关
肝癌切除手术适用于所有人吗
怀疑肝癌都做哪些检查
肝癌射频消融术痛苦吗
肝癌手术切除后需要介入治疗吗
肝癌微创手术包括哪些
请问看肝癌病人，什么东西比较合适
肝癌做射频消融能活几年
氩氦刀冷冻消融疗法治疗肝癌的优势有哪些
肝病患者有哪些饮食禁忌和注意事项
右边肋骨下刺痛是肝癌吗
早期肝癌症状后续需要注意哪些地方
肝癌肝移植患者可以口服雌孕激素吗
肝癌容易转移到哪些器官
肝癌射频消融处理之后
肝癌手术治疗二个月复查复发
肝癌触诊需要注意哪些问题
诊断肝癌需要做哪些检查
肝癌介入手术多长时间恢复
肝癌能否做切除手术
胸片能查出肝癌吗
晚期肝癌几种复杂情况如何介入治疗
肝癌射频消融术成功率高吗
肝癌患者做完介入治疗后饮食方面需要注意些什么
肝癌首程需要注意哪些问题
切肝手术风险大吗
肝癌射频消融术前需要做哪些检查
上腹右侧肋骨下方疼痛是肝癌吗
得了肝癌饮食上要注意什么好呢
肝癌患者进行肝移植需要做哪些准备
肝癌引起消化道出血严重吗
肝癌主要通过哪些途径转移
肝癌射频消融治疗会有哪些不良反应
肝癌晚期能采取保守治疗吗
晚期肝癌患者选择微创手术后需要有哪些注意事项
肝癌晚期该怎样治疗才能减轻病人的痛苦
碘125粒子植入治疗肝癌的优点有哪些
做完肝癌射频消融手术后多长时间能做介入疗法
哪些人最应该重视对肝癌的预防
肝癌介入治疗需要间隔多长时间一次
肝癌转移到肺上后续需要注意哪些地方
肝癌细胞为什么会出现转移
肝癌化疗能彻底杀死癌细胞吗
肝癌手术前要做哪些准备
治疗肝癌术到最好的医院
肝癌术前应做哪些准备
治疗肝溜专业的医院
肝癌骨转移了，请问下一步该如何治疗。
那家医院治疗肝癌最好
射频消融术治疗肝癌的疗效确切吗
哪些肝癌患者符合微创治疗技术指征
奥沙利铂化疗方案有哪些
肝癌行介入术后多久恢复身体
肝癌的介入治疗有哪些及其要做几次
转移性肝癌能否进行介入治疗
右腹部肋下隐痛的原因有哪些
肝癌饮食上应该要注意些什么
怀疑肝癌要做哪些检查
肝癌吸气需要注意哪些问题
肝脏微创手术后注意事项有哪些
肝癌介入治疗5年没有复发是不是安全了
肝癌做哪些检查能查出来
肿瘤射频消融适应证有哪些
肝癌手术后能服用参一胶囊吗需服用多长时间
肝癌射频消融术术后需要做哪些复查
确诊肝癌要做哪些检查
肝癌手术前需要做哪些检查
肝癌早期的B超显示
小肝癌5年不复发能好吗
舌底青筋发黑是肝癌吗
右半肝切除术注意事项是什么
哪些病易被误诊为肝癌
肝癌早期手术恢复多久能同房
如何减轻肝癌晚期疼痛
肝硬化患者肝癌晚期医院说最多三个月疼痛
肝癌一般会转移到哪些部位
各种肝癌的治疗方案的忧缺点有哪些 该如何选择
肝癌胃口好需要注意哪些问题
肝癌患者在饮食方面应该注意哪些问题
射频消融可以和手术联合治疗肝癌吗
肝癌射频消融术治疗可能会存在哪些不良反应
测定哪些酶可辅助诊断肝癌
肝癌微创介入术有哪些适应症
超声引导微波消融治疗肝癌注意事项有哪些
肝癌的下一步治疗应该怎么进行
右腹部疼痛的原因有哪些
肝癌能控制住吗
肝癌易向哪些器官转移
肝癌与哪些疾病鉴别诊断
如何避免肝癌的误诊
女性肿瘤标志物检查有哪些
肝癌晚期需要注意哪些问题
肝癌早期手术后一个多月干咳是复发吗
肝癌手术前需要做哪些准备
肝脏介入手术多久下床
肝癌做完介入有啥反应
肝癌栓塞介入治疗后多长时间做射频消融
肝癌术五年全身骨痛是否转移
射频消融和微波消融治疗肝癌哪个好
肝癌都饮食需要注意哪些问题
原发性肝癌的相关辅助检查有哪些
右上腹隐痛有哪些原因
确诊肝癌需要做哪些检查
肝癌饮食应该注意哪些问题
需要进行肝脏移植的情况有哪些
肝癌一个月化疗几次
肝癌射频消融术能根除吗
肝癌会向哪些器官转移
精准肝切除术后要注意什么
治疗肝癌哪个医院好
肝癌脸色发白和贫血脸色发白，可以看出了吗
肝癌能做几次介入
肝血管介入术前要做哪些检查
关于肝癌需要了解的问题
去哪个医院治疗肝癌最好
哪个医院治疗肝癌
医院治疗肝癌价格
介入微波消融术后的护理有哪些
肝区偶尔刺痛的病因
跑步肝区疼痛的原因
得了肝癌在饮食上应该注意些什么
乙肝，母婴传播的，母亲前年检查出早起肝癌，已经治愈
肝癌肺转移有哪些临床表现
肝硬化到肝癌这个过程大概要多长时间
肝癌，最近骨头疼，拍了片子，请问是转移了
肝癌的病人平时饮食上要注意些什么
肝癌转移肺能吃燕窝吗
肝癌手术后右下腹部疼痛怎么回事
肝脏检查ct好还是b超好
肝癌晚期肝区痛且腹胀呕吐该如何治疗
肝转移手术后如何护理
肝癌需要做哪些检查确诊呢
肝癌转移淋巴瘤吃不下东西怎么办
抽血查肿瘤标志物能查出癌症吗
肝癌介入术后应当复查些什么什么时间查
肝癌手术后一般多久开始转移或复发
肝癌患者什么情况下要开腹联合射频消融术
肝癌肝移植之前行射频消融好吗
肝癌射频消融术如何护理
早期肝癌，通过介入治疗和射频消融，己治愈。
肝痛一般在哪个部位
碘125粒子治疗肝癌有哪些优势
比较好的治疗肝癌医院
调强放射治疗的适应证有哪些
肝癌b超注意事项
哪里治疗肝溜手术比较好
肝移植禁忌证有哪些
关于肝癌术后服用肝复乐
肝癌饭量大需要注意哪些问题
原发性肝癌什么情况下需要手术及需要注意什么
影响伽马刀治疗肝癌的因素有哪些
我想检查是否患有肝癌，需要做哪些检查
做完肝癌介入手术后呕吐
肝癌手术，据现在一年多，疾病详情是做的MR影像
检查甲胎蛋白多高就知道是得了肝癌
肝癌化疗能活多久
肝部多个肿瘤，肝硬化，肝腹水
女性乙肝能活多久
多发性肝癌能治好吗能活多久
肝癌腹水晚期能活多久
肝硬化多久转肝癌
有肝病的人能活多久
肝癌晚期还能活多久
肝癌早期病人能活多久
乙肝携带者能活多久
肝癌手术后能活多久
肝癌中晚期术后能活多久
肝癌晚期治疗方法还能活多久
乙肝多久会发展成肝癌
癌症水肿还能活多久
换肝后能活多久
中国有多少乙肝患者
肝癌介入治疗可以活多久
肝性脑病能活多久
体检肿瘤七项发现甲胎蛋白偏高
乙型肝炎生存期是多久
肝癌病人能吃甲鱼吗
肝移植生存期是多久
肝癌中期，女还能存活多久
多原化肝癌症状有哪些
肝癌一般能活多久
肝癌靶向药能吃多久
肝功能ALT正常值是多少
丙肝患者能活多久
乙肝病人能活多久
慢性乙型病毒性肝炎能活多久
肝癌晚期脚浮肿生存期是多久
肝癌中期治愈可能性多大
早期肝癌最多能活多久
乙肝肝硬化能活多久
肝癌患者介入治疗后能活多久
病毒性乙肝能活多久
肝炎能活多久
肝癌能活多久
乙肝经常喝酒能活多久
肝癌晚期腹水能活多久
癌症晚期患者能活多久
乙型病毒性肝炎能活多久
乙肝抗病毒治疗要多久
脂肪肝会引起甲胎蛋白水平升高吗
乙肝不治疗能活多少年
患肝癌能活多久
肝脑病三期生存期多久
肝癌晚期得吃多久的中草药
肝癌中期还能活多久
多发性肝癌早期还能活多久
肝硬化出血的生存期是多久
肝癌吐血能活多久
肝癌中期能活多久
慢性肝炎能活多久
肝癌潜伏期是多久
肝癌晚期患者能活多久
丙肝病人能活多久
肝癌患者呕血还能活多久
肝癌晚期切肝能活多久
人体白细胞正常值是多少
肝癌脚肿还能活多久
乙肝患者能活多久
癌症病患可以活多久
乙肝耐药能活多久
肝硬化中期还可以活多久
恶性肿瘤可以活多久
割肝的人能活多久
癌症皮肤痒能活多久
肝癌晚期呕血存活期是多久
原发性肝癌晚期可以活多久
小肝癌介入治疗多久
脑转移瘤的生存期是多久
肝癌晚期的症状，能活多久
中分化肝癌能活多久
肝癌症晚期能活多久
肝癌最多能活多久
肝功能正常能得肝癌吗
原发性肝癌能活多久
原发性肝癌能活多久呢
肝癌晚期能活多久
病毒性肝炎能活多久
肝癌的平均生存期是多久
肝肿瘤晚期能活多久
肝癌介入治疗能活多久
ADA正常值是多少
肝功能检查能查出肝癌吗
重度脂肪肝严重吗
?肝内低密度结节是什么
乙肝携带者会传染吗
彩超会查出肝硬化和肝癌吗
b超检查中度脂肪肝会得肝癌吗
肝左叶的位置在哪
食用桦树胆对肝癌有作用吗
肝癌消融手术如何护理
做肝功能检查能检查出肝癌吗
急性肝炎严重吗
肝癌一般肝功能哪几项会高
肝炎都会传染吗
丙肝和乙肝两者有何区别
转移性肝癌如何护理
肝硬化会变成肝癌吗
肝区隐隐作痛是怎么回事
肝癌普酶显有什么功效
肝功能受损是什么原因
脂肪肝能自愈吗
干扰素能治疗慢乙肝吗
除了乙肝和脂肪肝还有什么原因导致转氨酶偏高
脂肪肝饮食禁忌有哪些
白茅根对肝脏有副作用吗
84岁的肝癌患者能做手术吗
肝低密度灶就是癌吗
肝癌患者感觉呼吸困难是什么原因
怎么为肝癌患者进行护理工作
脂肪肝会逐渐发展成肝癌吗
?得肝上结节的人多吗
肝癌患者会出现肝衰竭吗
肝癌患者查出肺气肿是转移了吗
肝癌患者为什么会出现黄疸
肝功能正常也仍然会得肝癌吗
肝癌多久彩超能查出来
肝癌患者眼角膜能用吗
轻度脂肪肝怎么检查
AFP一直都在正常范围内可能是肝癌
脂肪肝会引起这个肝癌吗
谷草转氨酶偏高的病因和危害有哪些
肝内多发低密度结节怎么回事
肝硬化会转变为肝癌吗
乙肝能抽烟吗
肝炎一定会转变成肝癌吗
肝出血严重吗
肝硬化都会演变为肝癌吗
中度脂肪肝，饮食应注意什么会转为肝癌吗
为什么肝癌介入肿瘤会缩小一半
肝癌消融手术成功率高吗
肝炎是否最后就会演变成肝癌
厘米肝结节就是肝癌吗
肝脏胆管扩张能治愈吗
肝硬化患者会进展为肝癌吗
肝功能也能诊断肝癌吗
重度脂肪肝可能转变为肝癌吗
低密度影是不是可能患了肝癌
龙牙肝泰这种药能治疗肝癌吗
肝胆脾彩超能查肝癌吗
肝癌能输脂肪乳吗
吃冬虫夏草对肝癌患者有好处吗
丙肝和乙肝哪个严重
肝内弥漫病变怎么回事
得乙肝严重吗
肝癌会不会危及生命的啊
肝内胆管细胞癌的手术成功率高吗
碘125粒子治疗肝癌的原理是怎样的
中度脂肪肝怎么检查
肝肿瘤严重吗
肝硬化有结节多久容易癌变
长期肝气郁结会引起肝癌吗
肝肿大严重吗
小三阳肝功能正常会得肝癌吗
严重脂肪肝的危害有哪些
去除体内铁离子可以治疗肝癌吗
现在是乙肝患者，身体没有什么不舒服。
哪些原因导致肝炎易转变为肝癌
肝癌影响肝功能吗
肝炎一定会演变成肝癌的吗
肝癌患者放射治疗后会加重肝硬化的程度吗
肝功能指标偏高的危害有哪些
比超能查出肝癌吗
肝癌会拉肚子吗
脂肪肝会不会癌变
结节性肝癌严重吗
肝内多发低密度灶怎么回事
乙肝要检查哪些项目
肝炎会变成肝癌吗有治疗的肝炎就不会变成肝癌吗
酒精肝会转变为肝癌吗
用微波消融治疗肝癌很贵吗
肝癌患者肝功能指标重要吗
肝功能检查可以查出肝癌吗
肝血管瘤会不会变成肝癌
长效干扰素能治好慢乙肝吗
肝低回声区可能是癌吗肝低回声区有几种可能
肝功能转氨酶高是怎么回事
被感染乙肝多少年会转变肝癌
肝内胆管癌手术成功率高吗
慢性乙肝管理为什么要定期检查
肝血管肉瘤严重吗
肝癌能吃凉拌菜吗
肝癌会引起脓肿吗
肝癌肝腹水排出大便会传染吗
肝癌晚期介入会加重肝腹水吗
肝功能异常会得肝癌吗
肝化灶会引起肝癌吗
肝肿瘤阴性严重吗
小肝癌如何护理
肝炎演变成肝癌一般要多久
谷丙转氨酶高多少可以断定为肝癌
请问是肝炎引起的肝癌中期会传染吗
B超可以排除肝癌吗
肝囊肿会转变为肝癌吗
慢性肝功能衰竭失代偿期是什么意思
丙氨酸氨基转移酶偏高多少是肝炎
查肝功能查出癌症吗
乙肝体检查什么项目
肝癌换肝后打抗体会传染吗
岩藻糖苷酶多高是肝癌
肝炎会演变成肝癌吗
肝腹水会不会传染
乙肝患者需要定期检查的七个项目是什么
乙肝如何护理
如何确认乙肝转为肝癌
肝癌肝内转移很严重吗
肝功项目有哪些
肝癌与高血脂一起得怎么回事
b超肝能检查出肝癌吗
肝上长瘤子怎么回事
肝癌肿瘤直径10厘米可以活多少时间
肝脏钙化灶会癌变吗
肝部彩超能查出肝癌吗
晚期肝癌术后肝区仍胀痛会持续多久
肝癌患者出现哮喘是什么原因
小肝癌有误诊为血管瘤的吗
原发性肝癌会导致血糖高吗
彩超能查出肝癌吗
肝右叶钙化灶的危害大吗
肝脏脂肪变性会诱发肝癌吗
肝S8段肝癌严重吗
肝炎严重吗
肝内胆管结石会变成肝癌吗
肝癌吐血会马上死吗
肝癌能吃桂圆吗
肝癌患者可以吃安宫牛黄丸吗
今天体检肝功能，有些指数偏高，会是肝癌吗
乙肝五项能查出丙肝吗
肝功能高有什么危害
肝癌如何保健护理
乙肝干扰素治愈率高吗
肝功能异常转氨酶高是怎么回事
肝内小片状低密度影的病因是什么
感冒能吃甲鱼吗
转氨酶高的危害
得了肝癌会转移吗
乙肝一定会变成肝癌吗
重度脂肪肝危害
中期肝癌能做伽麻刀吗
肝功能异常会传染吗
肝结石会变成肝癌吗
肝癌会发展很快吗
肝癌不能吃甜食吗
女性轻度脂肪肝怎么办
肝脏低密度灶是肿瘤吗
肝癌患者能接种新冠疫苗吗
肝癌能吃洋葱吗
重度脂肪肝怎么检查
丙肝为什么比乙肝更易转变为慢性肝炎
肝血管瘤严重吗
肝癌肝昏迷如何护理
化验肝功能可以查出肝癌吗
肝肿瘤如何护理
肝癌介入治疗成功率高吗
肝恶性肿瘤如何护理
小肝癌能做介入吗
3厘米肝结节就是肝癌吗
华蟾素片治疗肿瘤的功效是什么
巨型肝癌伴肝内转移如何治疗
原发性肝癌的预防及介入治疗
哪些肝癌患者适合介入治疗
肝癌靶向治疗的进展
肝癌介入治疗后发烧多长时间算正常
肝癌最新诊治方案是怎样的
肝癌骨转移如何治疗
乙肝患者抗病毒治疗注意事项有哪些
肝癌介入治疗的优势是什么
如何治疗原发性肝细胞肝癌
对抗肝癌方式有哪些
肝内胆管细胞癌中医能治好吗
中医治疗肝癌优势在哪里
肝癌手术后需化疗吗
中医治疗肝癌优势有哪些
肝上长肿瘤可以微创治疗吗
肝癌患者要如何护理
引起肝癌的原因都有哪些呢
肝癌介入治疗的优势有哪些
肝癌介入治疗血管介入治疗能治愈肝癌吗
肝癌能保守治疗吗
肝癌晚期能不能治疗好
肝癌患者选择什么治疗方法比较的好
肝癌晚期介入治疗痛苦
浅析原发性肝癌的治疗方针有哪些
肝癌患者有什么需要注意的
肝癌介入治疗后多久可以进食
肝癌介入治疗会复发吗
肝癌患者能否食用猪肝
肝癌术后复发如何治疗
肝癌晚期可以采用热消融治疗吗
肝癌介入治疗后需要做哪些检查
肝癌门静脉癌栓可以治疗吗
转移性肝癌如何诊治
哪些肝癌患者可以接受手术治疗
你好医生肝癌晚期能治好吗
肝癌介入治疗有哪些反应
肝癌患者在生活方面要注意什么
肝癌转移淋巴治疗方法
如何区分肝癌和肝血管瘤
肝癌要做哪些检查
脂肪肝需要治疗吗
哪些肝癌患者适合做介入治疗
肝癌介入治疗后如何护理
中医治疗肝癌有哪些优势
肝癌的介入治疗痛苦吗
肝癌肝内转移需要化疗吗
肝癌采用中医治疗有哪些好处
治疗胆囊肿瘤并肝转移
肝癌如何才可以治疗才好
得了肝癌能治好吗
肝癌早期切除能治好吗
肝癌如何能够治愈
请问肝癌,中晚期肝癌，还能治俞吗
肝功能异常能治好吗
白球比1:1正常吗
肝癌体重会下降多少
肝癌晚期可以用超声消融治疗吗
肝炎能彻底治好吗
什么情况下的肝癌患者需要介入治疗
肝癌扩散能好吗
肝脏介入治疗的方法
肝癌不严重能治好吗
肝癌晚期有保守治疗吗
请问一下肝癌中期的中药治疗方法
肝癌介入治疗需要做多少次
怎么选择肝癌的治疗方式
哪些患者适合接受肝癌介入治疗
肝转移癌的微创介入治疗是什么
肝癌患者手术后还需要治疗吗
胃癌转移到肝癌能治好吗
肝癌化疗方案有几种
胰腺癌转肝癌晚期能治好吗
肝癌患者术后多久需要复查
肝癌肝内转移能手术吗
谷丙转氨酶正常值范围是多少
肝癌介入治疗一次费用多少
肝硬化引起肝癌能治吗
肝癌治疗方法如何选择
肝癌刚开始能治好吗
怎样选择肝癌的治疗方式
肝癌如何引起的
手术是治疗肝癌的首选吗
肝癌靶向治疗的适应证有哪些
肝癌患者多久复查一次
肝癌放疗痛苦吗
肝癌患者能吃鸡肉吗
肝癌介入治疗的成功率为多少
乙肝大三阳肝功能正常需要治疗吗
肝癌如何转移
侧支血管在肝癌栓塞治疗中的作用
肝癌靶向治疗一个月多少钱
肝癌做介入能治好吗
肝癌晚期转移用靶项治疗可以吗
肝癌应该采用什么治疗方式好
肝部肿瘤是肝癌吗需要如何治疗
肝癌及肝总管癌，能不能治疗的
中医能治好胆管癌吗
肝癌的患者应该做哪些检查
晚期肝硬化能治好吗
早期肝癌患者适合手术治疗还是介入治疗
巨型肝癌，介入治疗，吃靶向药，请问有什么好的中药
肝癌不及时治疗的危害有哪些
55岁女患者肝癌，能否治好
中医看肝癌治疗方式有哪些
肝癌治疗方法后续需要注意哪些地方
肝癌应该如何治疗
早期肝癌最佳的治疗方式
肝癌介入治疗后注意事项有哪些
老人早期肝癌能治好吗
肝癌患者需要注意什么
肝癌蚶壳草有用吗
肝癌是否能彻底治愈呢
肝癌晚期吐血的原因
如何引起的肝癌
肝癌患者疼痛要注意哪些
肝癌手术后还需要在用药治疗么
肝癌免疫治疗的进展
肝癌介入治疗的指征有哪些
肝癌介入治疗后的并发症有哪些
肝癌患者能吃西洋参吗
做介入能治好肝癌晚期吗
肝癌患者饮食疗法能治愈吗
肝癌如何完全治好
肝炎引起的肝癌有没有传染性
肝癌做介入需要多少钱
介入治疗适合于哪些肝癌患者
治疗肝癌有哪些优势
肝癌晚期肝昏迷能治吗
癌症微创治疗的种类及方法有哪些
好医院治疗肝癌
肝癌患者出现呕吐的原因有哪些
对肝癌介入治疗的优势有哪些
肝硬化晚期肝癌早期能治好吗
肝癌晚期介入治疗痛苦吗
肝癌可以换肝吗，早期有哪些症状，能否治
胆管细胞癌能治好吗
转移性肝癌合理治疗方式有哪些
肝癌能做放疗吗
肝钙化灶如何治疗
肝癌晚期介入治疗有用吗
肝癌介入治疗的适应证有哪些
恶性肝癌晚期能治好吗
什么是肝癌的介入治疗及需要进行多次治疗吗
请问肝癌早期能治好吗
肝癌在治疗期间的饮食要注意哪些呢
哪些情况不适合做肝癌的介入治疗
肝癌介入治疗常用的栓塞剂有哪些
伽马刀治疗肝癌后有哪些不适
神医治肝癌方式有哪些
肝癌在什么情况下可作肝动脉插管治疗
靶向治疗对肝癌有用吗
肝癌介入治疗后能好吗
肝癌介入治疗的栓塞剂有哪些
肝癌介入手术多少钱
如何减少肝癌根治性治疗术后复发
肝癌可以采用热消融治疗吗
伽马刀可以治疗哪些肝癌
肝癌患者饮食上要多注意什么呢
肝癌患者哪些情况不适合做介入治疗
肝癌介入治疗需要多少钱
肝癌患者该如何护理
肝癌的治疗首选肝切除还是肝移植
结肠癌筛查费用多少
不能做手术的肝癌患者如何治疗
肝癌介入治疗多久出院
肝癌术后如何抗复法治疗
治疗肝溜手术哪好
肝癌能吃西洋参吗
什么是粒子植入治疗肝癌及肝胆管癌
肝癌晚期有什么方法治疗不痛苦
肝区有点痛如何治疗
原发性肝癌介入治疗效果好吗
放射治疗对肝癌有用吗
肝癌晚期能做介入治疗吗
不能做手术的肝癌如何治疗
肝癌患者适合靶向药物治疗吗
肝癌晚期肝区疼痛应该怎么治疗有什么方法
哪些肝癌患者适合微波消融治疗
所有的肝癌患者都可以手术治疗吗
超声介入疗法治疗肝癌后有哪些并发症
肝癌晚期手术能治疗好吗
肝癌早期手术能治好吗可以用生物免疫治疗吗
肝癌消瘦速度有多快
肝癌患者适合伽马刀治疗是哪些
肺癌到肝需要多久
肝癌介入治疗需要注意哪些
肝癌如何介入治疗
弥漫性肝癌能换肝吗
肝癌患者需要注意什么呢
肝癌介入治疗多久可以出院
中医药治疗肝癌有哪些优势
肝癌患者如何选择治疗方法
微波消融可以治疗肝癌吗
不典型肝癌能治好吗
名医治肝癌方式有哪些
肝癌介入治疗后发烧一般是多少度
肝癌晚期能不能治好
肝癌介入治疗有哪些禁忌症
肝癌保守治疗活20年的概率是多少
哪些肝癌患者适合伽马刀治疗
肝癌如何快速治疗
酒精肝能治好吗
肝癌晚期介入治疗好吗
肝癌患者日常生活需要注意哪些方面
肝细胞癌能治好吗
乙肝肝硬化需要抗病毒治疗吗
肝癌介入治疗存活18年
肝癌需要做哪些检查
肝介入治疗痛苦吗
大三阳肝功能正常需要治疗吗
肝上长瘤子能治好吗
肝癌晚期患者可以采取什么方式治疗
早期发现肝癌能治疗好吗
肝癌能手术吗
患了早期肝癌能治好吗
中晚期肝癌的四种介入治疗方法
轻度肝癌症如何治疗
肝癌介入治疗后多久复查
肝癌入骨方式有哪些
肝癌晚期现在的技术能治疗吗
肝癌介入治疗的手段有哪些
肝脏介入治疗的缺点有哪些
消融手术能治愈肝癌吗
肝肿瘤介入治疗方式有哪些
介入可以治疗哪些疾病
肝癌患者要注意什么啊
请问患了肝癌能治疗吗
肝癌晚期生物治疗方法效果如何
哪些癌症适用PD1治疗
肝癌放疗后多久需要复查
肝癌饮食上可以吃什么
肝癌吃红豆可以吗
肝癌腹水后腹泻怎么治疗
早期肝癌可怕吗
肝癌晚期，腹水，寻找药方
肝癌患者可以吃洋葱吗
肝硬化、肝腹水，原发性肝癌可能
纤维连接蛋白高代表什么
肝癌有腹水严重吗
肝腹水和肝癌一样吗传染吗
肝癌手术后可以吃海参调理吗
肝癌壁虎可以吃吗
肝癌腹水能抽吗
大便出血是癌症吗
肝癌破裂是晚期了吗
肝低回声区可能是癌吗
得了乙肝的人，真的没办法可以治疗好的吗
肝癌身上痒怎么回事
肝癌吃什么水果比较好
肝癌晚期的患者干果类可以吃吗
花生酱肝癌可以吃吗
肝癌还可以做手术吗
肝脏异常灌注是癌症吗
弥漫性肝癌晚期，肝腹水
肝癌可以喝枸杞吗
肝癌早期可以手术吗
肝癌手术后多久可以吃火锅
小肝癌可以介入治疗吗
肝癌腹水预后怎样
肝癌能吃花生吗
肝癌浑身积水可以用什么药排水
肝癌会转移肺癌吗
乙型肝炎能根治吗
肝癌在什么情况下可以吃靶向药吗
肝癌肺转移可以治疗吗
肝癌，腹腔多发淋巴结，还有腹水
肝内胆管癌后期便血什么情况
肝癌可以吃豆腐吗
肝癌可以吃黑米吗
肝癌患者手术后可以吃阿胶吗
肝癌可以吃天麻吗
肝癌可以吃海鲜吗
肝癌肝硬化腹水传染吗
肝癌低回声还是高回声
肝癌晚期可以做肝移植吗
肝癌身上痒是恶化了吗
肝癌是癌王吗 可以医治吗
肝癌肝腹水是否需要抽水
肺癌三处发痒，肝癌哪三处
哪些检查可以发现肝癌
早期肝癌可以做手术吗
腹水是癌症晚期吗
肝癌腹水怎么处理
肝癌腹水是否可以用利尿剂
肝癌可以针灸吗
肠道肿瘤标志物正常可以排除肠癌吗
肝癌可以吃淮山吗
吃红景天可以防肝癌和治肝癌吗
肝癌病人可以吃石榴果吗
肝癌晚期可以吃甜瓜吗
肝癌可以自己恢复正常吗
肝炎会死吗
得了肝癌可以自愈吗
乙肝会发烧吗
肝癌患者术后，请问几项数值偏高正常吗
肝癌病人可以吃洋葱吗
原发性肝癌手术后复发率高吗
肝癌患者不可以吃公鸡吗
肝癌可以吃酸吗
肝癌术后复发率高吗
肝癌吃醋可以吗
脂肪肝可以喝酒吗
肝癌会复发吗
肝癌介入治疗后白细胞降低是怎么回事
肝癌晚期腹水怎么抽
患上了肝癌，是刚检查出来的，可以做手术治疗吗
肝癌病人泡水可以吗
肝癌病人可以吃坚果吗
肝癌西洋参可以吃吗
肝癌橘子可以吃吗
肝腹水传染吗
肝癌手术后能吃猪肝吗
肝癌患者可以吃蜈蚣吗
肝癌病人可以吃蚂蚁吗
肝癌验血可以查出来吗
肝癌手术后腹泻是怎么回事呢
肝癌肝硬化腹水腹胀是怎么回事
肝癌腹水了还能撑多久
肝癌可以吃西洋参吗
卵巢癌转肝吗
肝癌晚期肝腹水可以吃什么食物好
弥漫性肝癌患者可以恢复正常吗
苦瓜治肝癌吗
有肝腹水和肝癌还能治吗
肝癌可以吃灵芝粉吗
肝癌感冒可以拿药吃吗
甲胎蛋白检查为H11029是否为肝癌
肝癌肝腹水传染吗
全身瘙痒是怎么回事
肝癌晚期加肝腹水怎么办
原发性肝癌会转移吗
重度脂肪肝可以治愈吗
吃什么可以杀死肝癌细胞
肝癌术后并发症怎么护理
肝内胆管癌早期可以肝移植吗
肝癌手术后多久可以游泳
肝癌可以吃鱼吗可以吃什么鱼好
肝癌晚期肝腹水有救吗
原发性肝癌可以非手术治疗吗
腺癌可以治愈吗
肝衰竭可以治愈吗
肝癌术后会复发吗
肝癌可以吃蜂蜜吗
肝癌病人可以吃灵芝吗
肝癌术后打嗝是晚期吗
肝癌破裂出血是晚期吗
肝癌晚期有腹水吗
原发性肝癌可以活几年
癌症吃海参有好处吗
肝癌手术后是否可以介入治疗
肝癌吃桑黄可以吗
肝癌晚期用尿疗可以吗
肝癌腹水如何护理
肝癌不可以手术这样的情况还可以活多久
肝癌腹水腹痛怎么治疗
结肠癌是否可能转移成肝癌
肝癌术后需要服药吗
神经性肿瘤可以治愈吗
肝癌照光可以治疗痊愈吗
怎样消除肝癌腹水
肝癌肝内转移算几期
肝癌吃姜黄可以吗
肝癌晚期可手术吗
慢性肝癌会发烧吗
肝癌晚期复季可以吃什么好
肝癌引起的腹水可以抽水吗
肝癌会腹泻吗
肝癌出现血性腹水吗
小肝癌可以不用手术吗中医治疗可以吗
肝癌晚期且有腹水该吃什么药可以治疗
喷门癌术后复发，腹水，中药治疗可以吗
肝癌晚期肝腹水传染吗
肝癌藏红花可以吃吗
肝癌阿胶可以吃吗
原发性肝癌术后多久可以恢复
肝癌和肺癌可以同时治疗吗
肝癌少量腹水能治吗
肝癌晚期腹水能消除吗
常喝咖啡可以预防肝癌吗
肝癌手术后可以喝牛奶吗
肝癌可以吃木瓜吗
韦立得可以治愈乙肝吗
抗癌疫苗是真的吗
肝癌晚期肚子腹水可以抽水吗
肝癌会发烧吗
肝癌早期什么东西可以吃
肝癌可以拔火罐吗
肝癌咖啡可以喝吗
肝癌介入疗法术后多久可以出院
肝癌可以吃西红柿吗
肝癌导致肝腹水该怎么治疗
肝癌可以做生物免疫治疗吗
肝癌可以吃土虾吗
乙肝可以少量喝啤酒吗
肝癌早期可以只用药物治疗吗
肝癌做移植可以吗
肝癌可以移植吗
得了肝癌还有治愈的可能吗
肝癌出现双下肢水肿吃什么药可以消肿
得了肝癌可以经常生气吗
肝癌早期发现真的可以治愈吗
肝癌验血可以验出来吗
肺转移瘤是癌症吗
肝癌可以吃薏米吗
消化道出血会是癌症吗
术后肝癌患者可以中药调理吗
肝纤维化可以根治吗
肝癌肿瘤10cm可以活多少时间
肝癌术后多久会复发
肝癌可以遗传吗
肝癌可以吃咸点吗
肝癌的早期症状皮肤会发痒吗
肝癌复发了还能治吗
肝癌可以吃蒜吗
肝癌可以吃提子吗
肝癌介入治疗后可以出院么
肝癌晚期扩散可以吃什么
肝癌晚期腹水能抽吗
肝癌晚期可以汗蒸吗
右上腹闷，是否可能是肝癌
癌症可怕吗
结肠癌术后能喝酒吗
癌症转移到肝是怎么回事
肝癌患者是否可以吃螺旋藻
得了肝腹水怎么办，能治好吗
没怀孕HCG为什么升高
足底血检查CAH阳性
陶土色大便说明什么
一直胃胀打饱嗝胃口不好怎么办
糖类抗原CA72-4偏高
转氨酶200多必须住院吗
外科手术和介入治疗两种方式如何选择
我的Ca153已经9922了参考值是0/35！
新生儿，cAH筛查不合格
右上腹部肋骨下隐痛
孕36周加3天，想估算一下胎儿的目前体重
入职体检ca19-9及ca50偏高需要复查什么
检查肿瘤标志物糖类抗原ca724升高，今天做了胃肠
蜘蛛痣会自己消失吗
我二伯伯最近身体总不好上腹部疼痛好伴有恶
我的糖链抗原72-4检测值为932，
怀孕36周拉肚子怎么办
受损肝脏如何防止恶化呢
手腕处有一片密密麻麻的小红点不疼不痒不突出
谷氨酰转移酶200严重吗
颈部淋巴结节，胃部胀痛，麻木痛
艾滋病寿命
谷氨酰转肽酶偏高500U/L严重吗
骨癌这个词对吗
肾上腺有肿瘤最近腰疼肚子疼，还吐东西
糖类抗原ca15-3检查多少钱
右边胸下面肋骨处疼痛怎么治疗
肝癌尿液和疾病严重程度相关吗
血液检测CA153偏高
呕血与咯血如何鉴别
右侧脖子筋上有硬结怎么办
抗核抗体临界值，ANCA临界值，咨询医生
求回复！爱人前几天肚子不舒服，10天前大便出血
ⅢA期肺腺癌手术及化疗后半年复查发现另一侧有小结节
查出CA-153乳腺癌抗原偏高，为1793
服用了清热散结片，很担心千里光的毒性
59岁检查结果上说CA可能性较大
姥姥肝癌 妈妈遗传吗
糖类抗原CA-125数值偏高
外周血肿瘤细胞检测报告
CA19-9升高，要警惕胰腺癌吗
抗中性粒细胞胞浆抗体核周型结果显阳性
请医生帮我看看检查结果，谢谢
尿妊娠试纸测一深一浅原因是什么
CA724指标高需要做什么进一步的检查
父亲检查CT肝上有个瘤子严重吗
检查谷氨酰转肽酶挂什么科
做过肾穿，现在医生让我查抗核抗体系列，ANCA
请问这个结果需要做手术吗，未婚未育影响大吗
肠胃问题，疑似胃出血，CA742升高到2219
糖类抗原测定CA153偏高2714
小三阳能转阴吗
20岁有时候出现腹痛
丙肝会通过唾液传播吗
白细胞225×10?/L危险吗
乳癌三项中糖类抗原CA-125偏高
肝癌晚期伴抗散到肺骨盘犋襄结石
血液肿瘤标志物ca153值286略高不要紧
查甘胆酸需要空腹吗
膀胱鳞状细胞癌传染吗
大三阳抗病毒中吃恩替卡韦分散片要多久
Hcc医学上什么
疑似肝癌转移为什么要做PET-CT
蜘蛛痣一般长在什么位置
上腹部CT平扫检查什么
体捡查出ca72-4值15684，自我无不适症状
肝硬化检测数值结果CAP值306E值44
爸爸ca724高，这严重吗
检查CA19-9挂什么科
抑郁症伴随的精神分裂症
丙肝如何进行筛查
核磁共振检查什么部位
请问这个血液化验结果叫CA72-4升高代表什么
小三阳转阴最简单方法
我做了乙肝检测想让医生给我看看
PETCT如何鉴别良恶性肿瘤或病变
姥姥肝癌会遗传给妈妈吗
右上腹部隐痛原因
十二指肠ca转移性肺ca，copd
高分化鳞状细胞Ca，
爷爷得肝癌会遗传给孙子吗
体检发现CA724偏高
肝硬化53得能活到80岁吗
月经不调，双乳经期过后有淡白色分泌物
C1A筛查三个指标高，特别是CA72一4最高
胸部螺旋CT能查出什么
转氨酶100左右严重吗
早上舌根苦，起床舌头发苦，丙氨酸氨基转移酶比正常值
左腿这样有20天了不太疼
癌胚抗原偏高567，糖类抗原ca72-4偏高
ca72494，请问是否有严重的状况
内镜诊断：直肠ca，病理还没出来，这个严重吗
肝癌45CM*4CM*45CM是早期还是中期
老年Ca晚期伴消瘦贫血6月，幻觉15天
一个月暴瘦20斤糖类抗原偏高
家里老人65岁肝癌扩散到胆管了
谷丙转氨酶65算高吗
CA724升高到97怎么办
岩澡糖甘酶64，啥情况
喉咙感觉有异物。伴有咳嗽，
别人的吐沐吐到我伤口上会感染什么病吗
孕32周，右边胯骨以上的位置撞到硬物
丙肝病毒RNA定量检测什么时候为阳性
最近肚子不舒服，后来10天前开始大便有血
肝癌转移。自知医治无望，望求缓解痛苦之良方。感谢
磁共振判断肿瘤准吗
ANCA相关性血管炎
二年前做过子宫全切根治手术
小三阳化验单应该怎么看
ANCA血管炎肾炎能打新冠疫苗吗
甲胎蛋白参考值正常是多少
血清甲胎蛋白是什么
甲胎蛋白的正常范围是多少
甲胎蛋白多少算高
甲胎蛋白多少是肝癌
甲胎蛋白正常范围是什么
甲胎蛋白的参考值是多少
甲胎蛋白偏高是什么病
甲胎蛋白高多少是肝癌
甲胎蛋白偏高
肝癌甲胎蛋白的参考值是多少
甲胎蛋白高。
甲胎蛋白高是否是肝癌
甲胎蛋白18是肝癌吗
甲胎蛋白偏高的参考值是多少
甲胎蛋白正常值
甲胎蛋白阳性是什么
甲胎蛋白高怎么办
甲胎蛋白正常值范围
肝癌甲胎蛋白正常值是多少
甲胎蛋白指标多少正常
肝癌甲贻蛋白是多少
肝癌的甲胎蛋白一般是多少
乙肝甲胎蛋白是什么
家里有肝癌患者请问下医生这个检查结果啥意思啊
肝癌初期可以通过彩超检查出来吗
反复烧开的水会致癌吗
肝癌术后能打新冠役苗吗
平时没症状却检查出肝癌是怎么回事
肝硬化肝癌同时肺气肿严重吗
如何让肝癌远离你
为什么年轻人也会得肝癌
酒精肝癌变严重吗
肝癌可以进行SBRT吗
肝癌晚期腿腿没力怎么办
肝癌手术后一个月一直腹胀怎么办
我爷爷前段检查是肝癌，昨天上厕所拉了好多请问是怎么回事
肝癌介入手术后能吃槐尔吗
肝癌黄疸肺气肿能手术吗
得了肝癌应该怎么处理
肝癌有肺气肿能全麻手术吗
自身免疫性肝炎会反复吗
父亲小肝癌术后复查发现新病灶
给出的诊断是否确定为肝癌晚期应该怎么治
肝癌晚期持续发烧，食欲不佳
肝癌转移晚期。肺部也有。
爸爸肝癌会遗传吗
健脾祛痰抗肝癌吗
男的肝癌会遗传给下一代吗
女右腿膝盖疼是肝癌吗
长期拉肚子会导致癌症吗
肝癌晚期如何补充营养
得了肝癌的老年人应该如何治疗感冒
肝癌早期切除要哪些身体条件
可溶性膳食纤维会诱发癌症吗
肝癌射频消融术后两个半月复查
肝癌做B超能看出来吗
单纯只做ct看上去是肝癌，一定就是肝癌了吗
肝癌破裂严重吗
肝癌死前会回光返照吗
肝癌早期b超怎么显示
肝癌术后一年半的检查结果，帮忙看看有不有恶化。
父亲肝癌已有六年，现在癌变，扩散至全身。
肝癌术后4个月复查报告
有会看肝癌的大夫吗帮我解惑
大伯已经出现肝癌转移了，还适合肝移植吗
我老公得了肝癌晚期，我应该怎么办
二代替诺福韦的价格是多少
肝癌手术做了以后一个月会引起腹水吗
肝癌手术切除后什么时候可以打新冠疫苗
肝癌介入后半年了。一直肝部发热
肝癌手术放疗后调补应该怎么样做
我爸肝癌术后复查结果。
肝癌会遗传给下一代吗
肝癌术后鼻头红近两个月,是何原因
肝癌晚期b超能做出来吗
小肝癌及DN结节癌变早期的CT/MRI表现是什么
这减肥茶的成分喝多了会不会得肝癌
肝癌复发了该如何处理
射波刀能否治疗已经出现转移的肝癌
葵花籽是致癌物吗
朋友父亲肝癌现有腹水能医好吗
中晚期肝癌介入手术后出现腹水和胸腔积液
肝癌的最佳手术时机
吸烟酗酒喝被污染的水都可能患肝癌
肝癌彩超能看出来吗
早期肝癌手术后一年半
肝内胆管细胞癌出现了黄疸是晚期吗
早期肝癌己切除需要做介入和吃耙向药吗
食道癌转移肝癌呕吐说话不清是怎么回事
肝癌吃不下去饭通过介入治疗后会改善吗
阿帕替尼对肝癌有效吗
右上腹隐痛就是得了肝癌吗
肝癌门静脉高压双侧血管癌栓塞
原发性肝癌的影像学检查及各自特点
肝射频消融几天可以出院
肝癌手术需要做什么准备工作
肝癌会出现胸腔积液吗
早期肝癌，能否从身体某些细小的变化呢
高射频冶疗早期肝癌能根冶吗
癌症前兆是频繁感冒吗
肝癌影响睡眠吗
缺硒会导致肝癌吗
隔夜菜是否真的会致癌
肝癌术后复发了该如何处理
乙肝携带对身体的影响大吗
得了丙肝会不会导致肝癌
去医院做了检查，目前结果是肝癌可能
肝癌术后，转移肺部，尾骨骨质破坏
肝癌彩超能查出来吗
肝癌消融手术后第十天一直低烧，烧了18天了
作了ct增强后，肝癌和肝囊肿两者容易判断吗
老公肝癌同房会传染吗
这种减肥茶喝多了会不会得肝癌
昨天去做CT，结果显示肝癌，还有治吗
我到了肝癌晚期，咋办啊
肝癌晚期肝腹水视力模糊还尿黄怎么办
肝癌术后5年没复发是不是意味着没事了
肺癌晚期转肝上了,做驼螺刀好吗
酒精肝不喝酒就能自愈吗
肝癌移植后一年两个月
肝癌会直接传染到家人吗
免疫力低下会得癌症吗
肝癌晚期做介入治疗次数越多会越加重病情吗
肝癌切除手术之后，出院在家疗养出现腹水怎么办
化疗第四次结束有一段时间，现在保肝治疗期间有些头晕
肝癌术后在吃靶向药索拉菲尼，肛门两边有湿疹
我的一个朋友说他得了肝癌，医生
身体出现这些状况当心是癌症前兆
肝癌晚期腹部出现积水严重吗
肝癌早期做B超能查出来吗
因为奶奶是肝癌去世的，想检查下乙肝五项
从开始长肿瘤多长时间会转成为肝癌
我做了肝癌手术一年多了吃什么比较保健呢
老父亲肝癌晚期黄疸，食欲低，皮肤发痒，小便黄
肝癌晚期腹水会导致死亡吗
2020年肝癌疫苗会出吗
最近腰痛去检查，偶然发现了肝癌囊肿，不知道好治吗
肝癌术后有三个月了，看着脸黄
彩超图片如下请问肝癌的机率大吗
公公肝癌会传染小孩吗
肝癌早期需要手术开刀吗
肥胖会导致肝癌吗
肝右叶弥漫型肝癌会传染吗
肝癌病人也会出现精神问题吗
父亲是肝癌死的会遗传给子女吗
低回声结节边界清晰的原因是什么
烦请医生帮忙看看这是肝癌吗
为什么不抽烟也会导致肝癌
肝癌早期会出现哪些临床表现
肝癌会引起腹腔有脓吗
B超能查出肝癌早期吗′
肝癌抽水需要住院吗
肝癌中期已经手术了。
肝癌会导致胸腔积液吗
小三阳会不会转化肝癌
肝癌插管引流管能拔吗
黄疸，有时肝区痛，几年了
肝癌微波消融手术效果
父母有肝癌会不会遗传给后代
肝癌一年了己耐药求特效药
胃及腰一直疼痛，考虑胃癌
碘125粒子治疗肝癌有风险吗
肝癌栓塞会一次完成吗
肝癌术后三年检查没复发但全身不适的原因是什么
伽马刀术后发现肝癌怎么办
病人做了肝癌介入手术后，回来家一周了，感觉没什么劲
泥鳅对肝癌有帮助吗
糖尿病也会导致肝癌吗
开腹手术后要卧床多久
b超能检查出早期肝癌吗
肝癌肺气肿能减赘肉吗
肝右叶巨块型肝癌及肝内多发子灶形成
肝癌晚期，已经扩散，现在北京382
肝癌晚期为什么疼痛的越来越严重了
接种乙肝疫苗一定产生抗体吗
脂肪肝浸润病严重吗
所有的胸痛都是乳腺增生吗
乙肝癌胚抗原和糖类抗原199
肝癌会导致舌头弯曲么
肝癌遗传儿子还是女儿
得了肝癌会传染给其他人吗
公公肝癌会传染宝宝吗
肝癌，介入后半年，今天做了核磁请问
肝癌右肩痛具体位置在哪里
肝癌晚期现在拉肚子下午发烧怎么办
肝癌手术后可以吃安利纽崔莱产品吗
患者做了肝癌介入手术后（20多天，感觉胃老是不舒服
早期肝癌诊断应该做哪些检查
肝癌脑溢血昏迷10天怎么办
肝癌晚期死前三天征兆
右肝部位隐隐作痛怎么回事
得了酒精肝一定就会变成肝癌吗
乳腺癌术后三年复查，说怀疑肝癌
肝癌在彩超检查时可以及时发现吗
检查时诊断为肝占位就是肝癌吗
吃恩替卡韦会得肝癌吗
肝区偶尔刺痛一两秒是怎么回事
肝癌晚期会觉得全身无力吗
肝癌介入第一次后什么时候第二次
小肝癌切除后一个月发现结节
肝癌晚期为啥体温下降
肝癌做介入一般做几次
如何发现肝癌已经扩散了
如何判断自己是否得了肝癌
肝癌合并门脉癌栓手术效果好吗
我爸爸是肝癌，做过三次介入后身体虚如何调理
肝癌晚期现在已经是肝昏迷能够维持几天
肝癌腹胀气快速排气法
肝癌根据病理如何分级啊
新生儿接种乙肝疫苗的时间
麻烦医生帮我看看这个检查项目是什么意思是肝癌吗
肝癌的早期症状为何会被忽视
吃葵瓜子会致癌这是真的吗
想防止肝癌应该多久体检一次
吸烟、喝酒会得肝癌吗
得了酒精肝吃发霉了的食物
肝癌腹水肚子越来越大还能撑多久
我爸肝癌中期动过手术了，会复发吗
为什么会出现肝的部位不舒服
你好医生，老公父亲肝癌去世
肝癌会引起头痛头晕吗
肝癌栓塞手术需要多长时间
面对肝癌如何保持良好的心态
肝癌术后可以每天吃燕窝跟灵芝还有蜂胶吗
肝癌破裂容易转移什么位置
检查肝癌为什么要照胸片
肝癌一定会食欲不振吗
早期肝癌手术切除以后还会复发吗
肝癌超声造影表现
黃疸肝炎转变成肝癌会不会传染
肝癌导致的黄疸传染吗
做完肝癌介入手术后呕吐怎么办
肝癌靶向药索拉非尼多少钱一盒
想了解一下肝癌会遗传吗
饮酒会引起这个肝癌吗
肝癌遗传吗肝癌会不会遗传给子女
肝癌做b超能看出来吗
肝癌可以吃黑木耳和香菇吗
乙肝会影响寿命吗
不明原因的腹痛腹泻都是食物惹的祸吗
我父亲检查身体是早期肝癌
肺癌晚期癌细胞扩散到肝了怎么办
妈妈肝癌遗传下一代吗
肝癌抽过腹水能喝袁鱼汤吗
黄曲霉素可以致癌吗
分析一下肝癌手术的病理报告！
肝FNH会自愈吗
平时的饮食习惯与肝癌有关系吗
肝癌做伽玛刀癌细胞会扩散吗
朋友肝癌手术一年了，男，40
肝脏的肿瘤手术切除根据什么决定
胃胀嗳气胃口不好，时好时坏，怎么回事
肝癌b超能看出来吗
请问医生，喝了酒有时肝区觉得疼，眼睛干涩，会不会是
请问索拉非尼对肝癌有效果吗
外公肝癌会遗传吗
我姑姑现得了肝癌，目前很痛，应该怎么办
有肝癌家族史的就会遗传下一代吗
年年常规体检会不会发现肝硬化早期
肝癌手术一年后膝盖痛
肝癌肝移植术后索拉非尼相关性腹泻怎么办
能和我详细的说说肝癌的种类和症状吗
长期服药造成的肝损伤会导致肝癌吗
b超能查出肝癌早期吗
肝癌腹水的高发人群有哪些
常用肿瘤标志物的类型有哪些
肝脂肪瘤有哪些症状
肝癌有哪些肿瘤标志物
转移性肝癌有哪些检查方法
肝癌有哪些靶向药
大肝癌和小肝癌的区别
肝癌放疗的副作用有哪些
肝癌术后抗体有哪些
如何分肝血管瘤和肝癌
肝癌指标有哪些
肝血管瘤与肝癌的区别有哪些
丙肝常识有哪些
肝性脑病的表现有哪些
肝癌的分类有哪些
乙肝甲肝丙肝哪个严重
肝癌有哪些类型
肝癌的筛查方式是什么
肝肿瘤化疗方式有哪些
肝癌患者日常生活中有哪些注意事项
肠癌筛查方法有哪些
肝癌的手术方式有哪些
肝硬化肝癌保守治疗方法有哪些
晚期肝癌的危害
肝癌的诊断有哪些呢
肝癌的高危人群有哪些
哪些肝癌患者需要放疗
转移性肝癌有哪些症状
丙肝的危害有哪些
肝脏排毒不好的治疗方法有哪些
肝癌与肝囊肿的区别有哪些
肝癌晚期的危害都有哪些呢
得肿瘤的原因有哪些
肝癌手术的成活率
肝癌早期的疼痛特点
肝癌手术方式有哪些
癌症的饮食治疗有哪些
肝癌发病因素有哪些
各个时期的肝癌治疗方法有哪些
肝癌患者的饮食原则有哪些
肝炎的危害有哪些
肝肿瘤微创治疗方法有哪些
肝癌高危因素有哪些
原发性肝癌的病理分型有哪些
治疗肝癌的食物都有哪些
肝癌是如何分级的
肝癌转移症状有哪些
肝癌有哪些表现
肝癌症的先兆有哪些
止痛抗癌的中草药有哪些
抗肿瘤都有哪些方法
肝癌局部消融治疗的方法有哪些
肝血管瘤与肝癌的区别
哪些人是肝癌的高危人群
肝癌有哪些类别
肝胆蛋白逐渐升高是否导致肝癌
肝癌的保守治疗有哪些
肝大的表现有哪些
原发性肝癌的类型有哪些
肝癌靶向药物有哪些
肝肿瘤的高发人群有哪些
导致肝癌的病因有哪些
肿瘤的种类有哪些
原发性肝癌的手术治疗有哪些
乙肝病毒感染的危害有哪些
经常喝酒的危害有哪些
肝检测报告甲胎蛋白1475
导致肝癌的原因有哪些
肝癌患者的注意事项有哪些
肝癌介入治疗后的症状有哪些
适合肝癌患者的药膳有哪些
肝癌病人发烧的原因有哪些
肝癌的诊断有哪些
甲肝乙肝丙肝哪个严重
哪些肝癌患者适合手术治疗
肝炎和肝癌哪个严重
肝癌的中药有哪些推荐
肝癌有哪些高危人群
乙肝肝硬化发展到肝癌
肝癌治疗方法的选择
肝癌的捡测方式有哪些
肝癌的基本常识有哪些
乙肝和肝炎的区别有哪些
肝癌疼痛吃哪些中药可以止痛
原发性肝癌疼痛的特点有哪些
发生肝癌的高危因素有哪些
肝癌的好发人群有哪些
肝癌病人的饮食有哪些呢
肝癌早期的诊断方法有哪些
肝癌确诊的方法有哪些
肝癌症状有哪些，有什么需要注意的吗
肝癌病理分型有哪些
肝硬化和肝癌的区别
肝癌化疗的副作用有哪些
肝癌舌苔会有哪些特点
贫血的食疗方法有哪些
移性肝癌和原发肝癌的不同
肝介入治疗是什么意思
形成肝癌的原因有哪些
原发性肝癌的高危因素有哪些
原发性肝癌的治疗误区有哪些
肝癌术后复发的原因有哪些
肝血管瘤与肝癌的鉴别
肝胆胰肿瘤有哪些
肝血管瘤和肝癌的鉴别
肝癌的分期和诊断方法有哪些
γ球蛋白偏高的原因有哪些
预防肝癌要多吃哪些食物
诱发肝癌的因素有哪些
肝癌的症状都有哪些，有什么需要注意的吗
转移癌肝癌方式有哪些
肝硬化的检查方法有哪些
放疗治肝癌方式有哪些
肝癌高危人群有哪些
肝癌的饮食治疗原则有哪些
肝癌做哪些检查
肝癌的中医分型有哪些
肝癌和肝门癌区别有哪些
肝血管瘤和肝癌的区别
伤肝的食物有哪些
肝癌食普有哪些
丙型肝炎的有哪些药物治疗
肝癌化疗副作用有哪些
肝癌的常用药有哪些（下）
肝肉瘤的病理分型有哪些
肝癌的并发症有哪些
肝癌术后常见的并发症有哪些
肝癌有哪些分型
肝癌是如何引起的
肝掌的表现有哪些
肝癌术后的后遗症有哪些
肝癌死的快吗
中医治肝癌方式有哪些
肝细胞癌治疗有哪些新药
肝癌的前期征兆有哪些
患了肝癌的症状有哪些
肝癌在中医分型有哪些
肝癌发生的危险因素有哪些
引发肝癌的原因有哪些
发热的病因有哪些
哪些肝癌需要放疗
脂肪肝的危害有哪些
肝癌转移的方式
肝癌的症状和表现有哪些
肝癌靶向药有哪些
原发性肝癌分型有哪些
哪些人易患肝癌
肝癌形成的原因有哪些
引起肝癌的原因有哪些
哪些人患肝癌的几率更大
肝癌在治疗中常见的误区有哪些
肝癌的传播方式
白细胞高的危害有哪些
适合肝癌患者吃的食谱有哪些
肝癌靶向药的种类
乙肝喝酒的危害有哪些
大肝癌和小肝癌的区别有哪些
肝癌手术费大概是多少
原发型肝癌的分型有哪些
目前肝癌的种类有哪些
肝癌患者有哪些表现
肝癌介入治疗有哪些副作用
肝癌的鉴别
肝癌不能吃的食物
保肝防肿瘤方法有哪些
肝癌治疗新技术有哪些
慢性乙型肝炎有哪些危害
肝炎和肝癌的区别有哪些
食管癌有哪些特效药
肝癌的克星有哪些
肝癌的生物靶向药有哪些呢
肝癌手术后蛋白降低有什么好办法
肝癌和肝血管瘤的鉴别
肝癌低分化方式有哪些
肝癌的复发原因有哪些
肝癌局部消融治疗方法有哪些
肝肿瘤和肝癌的区别有哪些
防肝癌体检方式有哪些
肝癌的饮食疗法有哪些
肝癌放疗副作用有哪些
慢性肝炎病人的注意事项有哪些
肝癌介入治疗的药物有哪些
肝内胆管癌有哪些症状
哪些肝癌患者需要化疗
肝癌应注意哪些
肝癌的病理分型有哪些
转移性肝癌的高发人群有哪些
肝癌的生活注意事项
肝癌的并发症哪些
肝癌的高发人群有哪些
肝癌的手术风险有哪些
微波消融治疗肝癌的特点有哪些
针对肝癌有效的治疗方法有哪些
肝癌的手术方式有什么
肝癌的注意事项有哪些
热疗对哪些癌有作用
肝癌呕吐的原因有哪些
肝癌该注意些什么呢
肝癌介入手术的预后
肝癌病人应多吃哪些食物
肝癌确诊后的治疗方式有哪些
肝炎和肝癌的区别
肝炎后肝硬化治疗要点有哪些
肝硬化和肝癌的区别有哪些
肝癌晚期脚肿的原因有哪些
肝癌的治疗有效手段有哪些
肝癌科室有哪些
肝癌放射有用吗
肝癌的诱发因素有哪些
肝癌的护理问题有哪些
肝癌哪里痛
小肝癌的高发人群有哪些
肝癌的治疗误区有哪些
肝癌的常用药有哪些（上）
脾大血红蛋白177肝功能正常
肝腺癌和肝癌的区别有哪些
造成肝癌的原因有哪些
预防肝癌的食物有哪些
肝癌和肝硬化的区别
肝癌转移的途径有哪些
肝癌晚期疼痛的控制方法是什么
肝癌介入治疗后的反应有哪些
肝癌的来源有哪些
肝癌的预防检查有哪些
肝血管瘤和肝癌的区别在哪里
得了肝癌有什么好的食疗方法吗
奥沙利铂化疗什么癌
肝内胆管细胞癌发生淋巴转移怎么治疗
大三阳转变成小肝癌怎么治疗
肝癌患者复查需要检查什么
男人的胸大怎么治疗
癌症易患人群有哪些
肝癌手术后出现转移怎么治疗
肝癌晚期为何大便不通该怎么治疗
晚期肝癌复发需要怎么治疗
肝癌晚期患者一直吐怎么办
胆红素代谢异常怎么治疗
母亲有肝癌，体检发现有肿瘤
中医如何治疗丙肝
肝癌晚期转移肾上腺和血管怎么治疗
肝脏上有巨块肿瘤怀疑是肝癌怎么治疗
癌症患者要如何有效治疗呢
肝癌晚期并扩散要怎么治疗
肝癌晚期破裂出血该怎么治疗
肝癌细胞扩散怎么治疗
大医院治疗肝癌的费用
淋巴结核和肝癌怎么治疗
血管粥样硬化表现怎么治疗
华蟾素对什么癌治疗效果好
肝癌晚期腹水肺转移！该怎么治疗方法好
消化道早癌筛查查什么
原发性肝癌晚期且发生转移怎么办
吃泥鳅鱼能治晚期肝癌吗
请问肝癌晚期患者该如何治疗呀
肿瘤消融治疗效果如何
肿瘤微波消融治疗好吗
肿瘤MDT治疗
肝癌需要做些什么检查
请问肝癌晚期能治好有权头那么
肝癌晚期患者不能开刀要怎么治疗
得了肝癌该怎么去治疗
肝癌最严重的并发症
怎么做肝脏检查
阴虱怎么治愈
肝癌晚期需要怎么治疗需要注意什么
肝癌筛查要做什么检查
肝癌能吃蘑菇吗
肝癌晚期应该怎么治疗还有救
肝癌晚期疼地人一直叫怎么治疗
请问晚期肝癌该怎么治疗呢
吃恩替卡韦得了肝癌怎么治疗
丁毒豆治疗肝癌怎么服用剂量是多少
肝动脉化疗栓塞治疗肝癌效果怎么样
o型血的癌症容易治愈吗
脑转移患者治疗后怎样复查
肝硬化复查要查什么
肝脏疾病如何正确饮食治疗
肝癌介入治疗怎么做什么是TACE术
肝癌腿发酸怎么消除
怎么检查有没有得肝癌
肝癌骨转移应该怎么治疗
肝癌做什么能检查出来
肝癌晚期患者发烧40度怎么办
肝移植治疗后会复发吗
肝癌复查需要检查什么
儿童不幸感染乙肝病毒怎么治疗
检查癌症做哪些检查
肝癌做什么检查准确呢
肝癌需要做什么检查
肝癌的血管性介入治疗与全身化疗有什么区别
肝癌能否用盛宏治疗仪治疗
肝癌又有黃疸怎么治
小三阳怎么治疗
请问弥漫性肝癌需要怎么治疗
得了肝癌我要怎么治疗啊
肝癌门静脉癌栓，中医能治么
肝癌合并门脉癌栓怎么治疗
血液感染是指什么
怀疑得肝癌怎么治疗
结节怎么治疗最好
调强放射治疗是什么
肝转移癌怎么确诊 与原发性肝癌治疗有何不同
肝癌晚期腹部变大变硬怎么治疗
肝癌晚期转移到肺癌怎么治疗
如何正确认识肝移植治疗肝癌的标准
得了肝癌需要怎么治疗呢
癞蛤蟆皮配合中草药怎么吃才能治疗肝癌
肿瘤该怎么检查
肝癌中西医治疗有什么区别
肝癌微创手术怎么做
肝癌放化疗需要注意什么
为什么称肝癌为癌中之王
巨块型肝癌晚期要怎么治疗
肝癌应该怎么办法能够治疗才好
血清总胆红素是什么
肝癌应该怎么才能完全治好
乙肝大小三阳何时治疗
肺癌肝癌转移到骨转移晚期怎么治疗
鼻咽癌肝转移该怎么治疗
请问下肝癌早期怎么治疗快
靶向治疗什么癌最有效果
什么是经门静脉肝癌栓塞治疗
肝癌晚期患者吃多吉美应该注意什么
抗病毒治疗对肝脏肿瘤形成和肝癌再发有什么影响
不能耐受化疗的肝癌患者怎么办
肝癌晚期胰腺淋巴瘤怎么治疗
肝癌应该怎么办才能治好
肝癌，目前怎样治疗呢已经疼痛
黄疸怎么治疗
肝癌晚期又有多年糖尿病怎么治疗
我想请问一下，肝癌要怎么治疗
肝癌晚期有必要化疗吗
肝癌患者出现疼痛怎么办
射频消融如何治疗肝脏肿瘤
肝癌晚期合并疝气怎么治疗
请问这是弥漫性肝癌晚期吗怎么治疗
6cm肝癌属于什么期
肝癌又有黄疸怎么治疗
肝癌晚期癌细胞扩散后要怎么治疗
老人有肝癌会遗传吗
肝癌中期介入治疗两次该吃什么药
肝癌化疗会掉头发吗
肝癌介入治疗前应做什么准备
呕血如何治疗
如何化疗
?肝上有小结节怎么治疗
肺癌晚期肝、骨头转移有什么好的疗效
请问得了肝癌怎么治疗好呢
肝癌转移到肺怎么治疗
肝癌晚期应该如何治疗
酒精性脂肪肝怎么检查
肝脏移植多少钱
肺癌转移肝癌靶向治疗还有用吗
早期肝癌的患者怎么来保养呢
射频消融术治疗肝癌有后遗症吗
做什么检查才能确诊是癌症
肝癌化疗（早期）怎么治疗
怎么才能检查出肝癌
肝癌转移到肺部了该怎么治疗
肝脏恶性肿瘤怎么微创治疗
肝癌又有黄疸怎么治
转移性肝癌必须手术治疗吗
肝癌形成怎么引起的
血色病怎么检查
胆红素偏高怎么治疗
什么癌症会传染人
得了肝癌要怎么治疗啊
肝癌晚期转移肾上腺怎么治疗
晚期食道癌转移成肝癌传染怎么治
请问肝癌患者需要注意什么
黄疸高怎么治疗
肝癌骨转移还能治吗
怎么判断肝癌原发和转移性二者的治疗有何不同
肝癌伴门静脉癌栓怎么治疗
肝癌放疗后肚子疼要怎么治疗
饭后想吐怎么治疗
吸烟和肝癌有什么关系吗
什么人容易得肝癌
肝癌晚期症状穿刺治疗怎么做
什么是肿瘤灌注化疗和栓塞治疗
原发性肝癌门静脉癌栓是如何形成及治疗的
肝癌肺转移如何治疗呢
射频消融治疗肝癌有什么优点
肝癌合并门脉高压症该怎么治疗
微波消融治疗肝癌的并发症
肝癌患者吃什么能补充精神
晚期弥漫性肝癌应如何治疗
肝癌门静脉癌栓5年怎么治疗
肝癌为什么需要综合治疗
爸爸得肝癌怎么治疗
尿酸低怎么治疗
肝癌症骨头疼怎么办
肝表面粗糙怎么治疗
肝癌患者腹部和腿部肿大怎么办
如何早发现肝癌治疗需放化疗吗
肝癌与酸奶有什么关系吗
肝炎小三阳怎么治疗
肝脏损害怎么治疗
肝癌手术后接受什么治疗效果会好呢
转移性肝癌怎么诊断
百花蛇舌草对晚期肝癌患者有些什么作用
氩核刀对肝癌有什么疗效
肝癌检查什么项目
肝癌复发能用生物免疫治疗吗
抽血癌症筛查有用吗
肝脓肿怎么检查
肝癌起床就呕吐怎么治疗
颅内转移瘤怎么治
nccn肝癌怎么治疗
肝癌晚期吐血怎么办
肝癌晚期为什么会高血压
肝癌晚期死前症状表现是什么样的
黑便的症状是什么
癌症肩膀疼是什么样的
肝癌晚期肝昏迷怎么办
肝癌晚期为什么腹部会大
肝癌晚期呕吐物是什么原因
肝癌晚期最后怎么死亡
肝癌的手术治疗的最佳时期是什么
肝癌还是肝硬化怎么判断
肝癌晚期应该吃什么
刚做完肝癌肿瘤切除有什么办法治疗
十大不致命癌症是什么
肚子长肿瘤有什么症状
化疗是怎么样的过程
肝癌晚期病人死前症状是什么
肝硬化晚期肝癌晚期怎么办
中医对癌症的解释是什么
怎么样确定不是肝癌
晚期肝癌为什么保守治疗
肝癌晚期舌头疼痛吃什么药
什么样的肝癌不能做手术
肝癌的自然病程有多长
消化道中晚期肿瘤有什么症状
肝占位性变病怎么治疗
肝癌的早期症状和前兆是什么
肝癌病人临终前的症状是什么
最常见的6个肝癌早期症状是什么
肝癌的肝动脉栓塞怎么化疗
肝癌晚期适合喝什么奶粉
肝癌晚期黄疸眼睛黄的原因是什么
肝癌病人感冒怎么办
右肋骨疼痛是肝癌么
继发性肝癌怎么诊断
肿瘤三项正常却得癌什么原因
肝癌影像表现是什么
肝癌死前的最后1周有什么症状
肝癌晚期应该吃些什么食物
生物免疫疗法对肝癌有用吗
肝癌晚期血尿怎么办
全身浮肿是什么病
肝癌晚期反复发热是怎么回事
肝癌晚期腹部痛是什么原因
肝癌晚期吐血意味什么
肝癌病人吃什么营养品
AFP值超过正常值，是否为肝癌
肝癌晚期便秘吃什么好
什么容易得肝癌
肝癌晚期出血怎么办
原发性肝癌晚期该怎么办
肝占位病变怎么治疗
肿瘤标志物正常就没癌吗
家里有肝癌病人，平时吃什么好
原发性肝癌化疗后的不良反应是什么
肝上有毛病有什么症状
为什么肝癌晚期精神还是很好
肝癌晚期疼痛怎么办
肝癌分期标准是什么
女性肝癌前期什么症状
肝癌晚期打嗝
什么是解剖性肝切除
原发性肝癌怎么诊断
为什么喝酒会得肝癌
肝癌破裂出血怎么预防
30多岁肝癌晚期怎么办
癌症病人能喝酒吗
肝癌转移肺癌发烧头疼是什么原因
肝癌晚期为什么发展的那么快
肝癌吃什么菜能缓解
癌症晚期死前全身红点的原因是什么
肝癌晚期肝腹水脚肿怎么办
肝癌细胞怎么消除
肝癌有什么早期症状早期症状图是什么样子的呢
冬凌草的作用是什么
右肩什么样的疼是癌症
肝癌胀肚怎么办呢
肝癌晚期病人脸发黄有什么办法
肝癌复诊时间是什么
腹泻肝癌怎么消除
肝癌平时什么症状
女性肝癌晚期什么症状怎么治
肝癌晚期阴囊肿大为什么
肝癌死亡过程是什么
什么样的人容易得肝癌
肝掌有什么表现
早期肝癌有什么信号
肝癌手术后能喝什么汤
肝癌会出现什么症状
肝癌死前10天症状是什么
肝癌晚期为什么会疼
肝癌肺气肿脾肿是晚期吗
肝癌晚期发烧预示什么
请问肝癌有什么症状啊
肝癌晚期肝区疼痛怎么办
腹水有什么症状
肝癌晚期化疗之后，肝脏部分愈发疼痛，是不是化疗没用
肝硬化死前两天症状是什么
肝癌晚期病人疼痛怎么办
癌症症状的诱发因素是什么
原发性肝癌晚期症状具体是什么
肝癌后期腰部疼痛，有什么办法
请问怎么确诊是不是肝癌，早期还是晚期
请问一下小肝癌有什么症状
癌症包块什么样
人的肝脏在什么部位
肝癌晚期疼痛吃什么食物
肝癌发现时为什么多数是晚期
肿瘤热怎么办
肝炎、肝纤维化、肝硬化和肝癌有什么关系
肝癌晚期打嗝不停的病因是什么
得肝癌寿命有多长
恶性肝癌怎么对付
肝癌、肺癌综合序贯治疗是什么
癌症病人有什么忌口
肝癌晚期临死患者什么症状
肝癌晚期怎么什么症状都没有
请问肝癌晚期该怎么治疗，吃什么药物止疼
肝癌病人吐血和拉血怎么办
肝癌中晚期病人能吃蛹吗
肝癌转肺上有什么症状呢
胃CA的症状是什么样的
肝癌转移到肺什么症状
癌症的三个指标是什么
肝癌晚期还能治愈吗，有哪些症状呢
肝癌晚期吐血拉血怎么办
为什么肝癌一发现就是晚期
肝癌手术有什么禁忌症
肝癌手术指征是什么
肝癌晚期临终前1小时的症状是什么
肝癌高危人群的界定标准是什么
肺转移癌是什么意思
肺气肿是肝癌并发症吗
长期发热是怎么回事
肝癌晚期肺转移主要症状是什么
什么是黄疸
继发性肝癌怎么检查
肝癌引起的肩痛是什么症状
原发性肝癌，晚期身体发黄怎么办
肝癌晚期吐血吃什么食物好、
肝癌晚期喉咙生硬是什么
肝癌通过什么传染
中医对癌症解释是什么
肝癌中期为什么一点正状都没有
晚期肝癌腹水怎么样维持
肝癌晚期临终前有什么症状
肝癌晚期疼痛脚肿怎么办
肝癌晚期发热好还是坏
肝癌的前期症状会出现什么症状
肝癌晚期抽腹水的利弊各是什么
小肝癌有什么早期症状
肝癌腹泻，脚浮肿，怎么改善
肝癌晚期患者为什么出现脚肿
肝癌晚期胃出血吃什么饭
肝癌高血压与什么有关
什么样的肝癌不可以进行手术治疗
验血哪一项是癌症的指标
肝癌的晚期症状及表现是什么
肝mt什么意思
肺气肿是肝癌的并发症吗
CT有阴影，有钙化点，是肝癌么
黄曲霉菌是什么
肝癌临终前的症状
肝癌晚期脚浮肿生存期
肝癌是否具有传染性
癌症患者的饮食禁忌是什么
初步鉴定是肝癌晚期怎么治疗
癌症晚期打嗝的原因是什么
肝癌腹水后期什么症状啊
肝癌手术并发症
生活上如何避免肝癌的发生
肝癌死亡前十天的症状是什么样的
肝癌有什么早期症状啊
肝癌晚期腹部胀有腹水怎么治疗
癌症血检的指标是什么
肝癌晚期病人吐血是怎么回事啊
肝癌都会出现什么症状
肝癌腹水晚期症状有什么
肝癌死前2个月的症状是什么
肝癌晚期一吃就吐是什么原因
晚期肝癌是否具有传染性
肝癌有什么办法缓解
肝脏占位是什么意思
肝肿瘤怎么诊断
肝癌早期有什么症状啊
肝癌晚期脸色发黄的原因是什么
肝癌晚期的病人为什么会发烧
肝癌晚期低血压拉血是怎么回事
肝癌晚期发烧怎么办
肝癌晚期脚为什么会肿
肝癌病理分型具体是什么意思
肝癌无水酒精治疗有什么并发症
肝癌不治疗会引起什么症状
囊性占位是癌症吗
丙肝有什么症状
肝癌怎么锻炼
肝癌患者必须戒酒吗
转移性肺癌都有些什么症状
肝癌晚期肺转移吃什么药
肝癌舌头会有什么症状
肝癌中晚期却无症状是怎么回事
肝癌临终前2天症状是什么
晚期肝癌危害都有什么呢
原发性肝癌MRI表现是什么
肝癌病人死前1天的征兆是什么
肝癌晚期患者死前症状
怎样预防癌症
肝癌的症状一般都有什么呢
什么是肝癌的经肝动脉化疗栓塞治疗术
肝癌5cm大小是什么期
肝癌晚期为什么脚会肿
肝癌晚期有什么症状表现呢
肝癌的诊断标准是什么
肝癌射频消融术后并发症是什么
肝癌病人晚期会出现什么病象
肝癌血压高意味着什么
肝癌病人吃什么补品
肝脏疼痛症状是什么
肝癌出现转移有什么症状啊
肝硬化晚期死亡的原因是什么
右肩膀怎么样痛是肝癌
肝癌患者吃什么可以缓解症状
肝癌晚期病人临终的症状是什么
肝癌晚期转移到胃是什么症状
肝癌晚期吃肉不消化吗
肝癌晚期做化疗常见副反应是什么
肝癌扩散有什么症状
肝癌的疼痛位置是什么部位
肝癌最早期3个月症状是什么
肝癌病人吃什么比较适合
为什么肝癌晚期有水泡
肝癌病人无尿怎么办
肝病怎么诊断
肝癌晚期死前症状是什么样子
肝癌晚期死前症状有什么
肝癌病人出现脚肿，怎么办
什么癌症不致命
肝癌的临床症状都有什么
喝什么茶防癌
丙肝RNA定量的正常值是什么
肝癌晚期脚肿什么原因
肝癌病人能吃花生吗
肝癌肺转移症状是什么
癌症的饮食禁忌是什么
肝癌肿瘤有三公分大严重吗是晚期
肝癌术后积液该怎么办
肝癌患者出现了黄疸和腹水该怎么办
肝癌栓塞手术后发热是怎么回事
肝癌和脑梗塞有什么关系吗
晚期肝癌出现腹水怎么办
肝癌怎么降黄疸
癌症20年生存率排名
早期肝癌怎么检查出来
肝癌下肢冷怎么办
肝癌晚期介入治疗后身体无力怎么办
晚期肝癌出现腹水应该怎么办
什么是早期癌、微小癌、隐匿性癌
肝癌晚期身上发紫怎么回事
占位就是癌症吗
肝脏炎性假瘤怎么检查
肝病引起脾大怎么办
肝癌再次复发怎么办
家人刚确诊肝癌晚期，想知道肝癌的生存率怎么样
哪类癌症可以使用质子治疗，效果怎么样
肝癌晚期老是发烧怎么回事。
肝癌晚期肚子涨怎么办呢
肝癌晚期介入治疗后无效怎么办
肝癌手术后复发了，该怎么办呢
肝癌患者皮肤越来越黄是怎么回事
肝囊肿和肝癌的CT鉴别
中期肝癌经常拉肚子怎么办
人参皂苷吃了对肝癌有效果吗
肝癌终末期腹水消失怎么回事
肝癌肚子胀怎么办
肝癌患者手掌两侧很红是怎么回事
什么样出汗是癌症征兆
有肝癌不能吃饭该怎么办
肝癌严重怎么办
肝癌晚期介入6年的效果怎么样
肝癌总是发烧打饱嗝呕吐是怎么回事
肝癌晚期脸色发黄是怎么回事
肿瘤三项查癌症的准确率是什么
请问，得了肝癌该怎么办呢
眼睛发黄怎么回事
肝癌射频消融术后的疗效评价标准是怎样的
阑尾肿瘤怎么办
肝癌出现黄疸和腹水怎么办
肝癌患者肚脐鼓起来了是怎么回事
肝上有水泡怎么办
肝癌人暴瘦怎么办
癌症的三个检验指标是什么
肝癌太快了怎么办
肝癌晚期胃胀怎么办
肝癌中晚期轩移怎么办
肝癌栓塞介入条件是什么
成年后感染乙肝怎么办
早期肝癌有血流信号吗
怎样做防癌体检
肝癌的早期症状B超图显示是怎样的
红技豹爪草治乙肝的效果怎么样
肝癌晚期肚子胀怎么办
肝癌晚期能做肝移植吗要怎么办
肝癌腹部硬怎么办
肝癌晚期肚子发烧怎么回事
肝癌晚期浑身痒厉害怎么办
肝癌的增强CT表现是什么
肝腹水怎么检查出来
肝癌晚期肿瘤长在门静脉怎么办
肝癌细胞分裂怎么办
肝癌烧灼怎么办
肝癌晚期突然吃饭不多了怎么办
肝癌拉黑便怎么回事
肝肿瘤切除后恢复期有腹水怎么办
原发性肝癌放疗后肺大泡怎么办
肝癌晚期介入6年效果怎么样
胃癌的三个早期信号是什么
三七对癌症有效果吗
得了肝癌怎么办才好啊
[truncated: 7,013 more rows]
[truncated: 5 more columns]

## Sheet: 肝癌问题分类人工标注
问题	人工label	人工label
肝癌分为几种类型	1
临床上肝癌常见严重并发症有哪些	1
肝癌和哪些饮食习惯有关	1
肝癌容易转移到哪些器官	1
肝癌主要通过哪些途径转移	1
肝癌细胞为什么会出现转移	1
肝癌早期手术恢复多久能同房	1
肝癌一般会转移到哪些部位	1
肝癌易向哪些器官转移	1
肝癌会向哪些器官转移	1
关于肝癌需要了解的问题	1
姥姥肝癌会遗传给妈妈吗	1
老公肝癌同房会传染吗	1
父母有肝癌会不会遗传给后代	1
吃葵瓜子会致癌这是真的吗	1
经常喝酒的危害有哪些	1
吸烟和肝癌有什么关系吗	1
什么是肝癌的经肝动脉化疗栓塞治疗术	1
肝癌吃饭的碗筷会传染吗	1
和有肝癌的人一起吃饭会传染吗	1
肝癌患者可以与家人一起吃饭吗	1
和肝癌病人一起吃饭有危险吗	1
男人有肝癌可以同房吗	1
和肝癌的人一起生活会被传染吗	1
健康的生活方式有哪些	1
肝癌能过性生活吗	1
肝癌患者能过性生活吗	1
酒精性肝病会传染吗	1
和肝癌病人过性生活会传染吗	1
肝癌晚期患者吃的东西会传染么	1
肝癌晚期会传染吗怎么能预防肝癌传染	1
跟肝癌患者一起生活会被传染吗	1
喝酒、抽烟、熬夜一定会得癌症吗	1
癌症传染吗哪些需要特殊注意	1
肝癌同吃碗筷会传染吗	1
一起吃饭肝癌会传染吗	1
什么人是肝癌的高发人群	1
什么是肝癌的三级预防	1
肝癌症吃饭碗筷会传染吗	1
天天喝酒的人平均能活多久	1
肝癌吃饭碗筷会传染么	1
和肝癌病人一起吃饭，会被传染吗	1
肝动脉化疗栓塞术是什么	1
请问、肝癌会遗传么有办法预防么能治愈么	1
乙肝病毒携带者，生活中应注意什么	1
生活中常见的几种肝胆疾病是什么	1
什么是肝癌术后预防性介入	1
吃了肝癌病人的食物会传染吗	1
造成肝损伤的原因有哪些	2
食物发霉能够诱发肝癌吗	2
右腹部疼痛的原因有哪些	2
右上腹隐痛有哪些原因	2
肝癌患者出现呕吐的原因有哪些	2
吸烟酗酒喝被污染的水都可能患肝癌	2
为什么不抽烟也会导致肝癌	2
吸烟、喝酒会得肝癌吗	2
得了酒精肝吃发霉了的食物	2
饮酒会引起这个肝癌吗	2
肝癌呕吐的原因有哪些	2
肝癌晚期呕吐物是什么原因	2
为什么喝酒会得肝癌	2
肝癌总是发烧打饱嗝呕吐是怎么回事	2
吃八角回香得肝癌吗	2
肝癌晚期腹水不想吃饭时什么原因	2
肝癌患者出现呕吐是什么原因	2
患肝癌的原因是什么，能预防吗	2
呕吐物为黑褐色的原因是什么	2
饮酒过量会造成肝病吗	2
肝癌为什么呕吐	2
为什么不能吃发霉变质的食物	2
肝癌伴有活动性肝炎是怎么回事啊	2
吃了有黄曲霉素的玉米会有事吗	2
肝癌是不是跟喝酒多少有关系	2
肝癌是怎样形成的与吃什么有关系是吗例	2
不小心吃了发霉的方便面会不会的肝癌	2
肝癌和喝酒有关系吗	2
抽烟会肝癌吗	2
肝癌晚期呕吐绿色的液体是什么意思	2
什么引起的肝癌	2
肝癌发病的原因有什么	2
肝癌怎么得的	2
肝癌什么原因引起的	2
中医认为肝癌的原因是什么	2
病毒性肝炎会癌变吗	2
导致肝癌的原因	2
肝癌是否与吸烟有关	2
吃恩替卡韦得了肝癌是真的吗	2
喜欢吃花生瓜子是不是会得肝癌	2
肝癌晚期吐褐色呕吐物是怎么回事	2
请问喝酒会造成肝癌吗	2
哪些人喝酒更容易得肝癌	2
为什么长期喝酒容易得肝癌	2
肝癌的病因是什么病毒性肝炎该如何预防	2	3
肝癌的病因是什么 病毒性肝炎该如何预防	2	3
请问多吃兰香子会致肝癌吗	2
肝癌是抽烟造成的吗	2
哪些人最应该重视对肝癌的预防	3
原发性肝癌的预防及介入治疗	3
肝癌破裂出血怎么预防	3
生活上如何避免肝癌的发生	3
怎样预防癌症	3
怎么预防肺癌减少发病率	3
如何才能有效的预防肝癌	3
如何预防以及发现早期肝癌	3
如何有效地预防肝癌这病的发生	3
日常注意哪些方面能预防肝癌	3
怎么预防肿瘤	3
原发性肝癌怎么预防	3
肝肿瘤怎么预防	3
哪些人应该重视对肝癌的预防	3
肝癌怎么预防检查	3
怎样来预防肝癌	3
肝癌应该如何进行预防	3
肝癌如何预防	3
预防肝癌要怎么做	3
如何在生活中预防肝癌	3
如何预防药物性肝癌	3
如何在日常生活中有效预防肝癌	3
日常生活中如何预防得肝癌	3
肝癌复发转移的预防	3
肝癌应怎样预防肝癌能预防吗	3
原发性肝癌如何预防	3
肝炎患者对肝癌如何预防	3
肝癌，要如何预防	3
如何预防肝癌	3
怎么预防肝癌啊	3
预防肝癌有什么措施	3
继发性肝癌怎么预防	3
如何预防肝癌的发生	3
肝炎的病人如何预防肝癌	3
肝癌能预防吗	3
生活中发生肝癌风险有哪些	3
左肝切除后怎么预防复发	3
肝癌应该如何预防	3
原发性肝癌介入治疗后如何预防并发症	3
请问，男性应该怎么预防肝癌好呢	3
怎样预防乙肝感染	3
原发性肝癌如何预防及介入治疗	3	6
肝癌具有遗传性吗如何预防肝癌	3
肝癌的预防	3
肝癌会复发吗 如何预防它的复发	3
怎样预防肝癌	3
日常生活中怎么预防肝癌	3
怎么预防肝癌	3
肝癌怎么预防	3
原发性肝癌的预防	3
预防肝癌有什么好办法	3
预防肝癌	3
乙肝疫苗预防肝癌的有效吗	3
肝癌晚期患者如何预防好腹水出现!	3
肝癌如何及早发现预防	3
喝酒后脸红更易得肝癌吗	3
乙肝患者如何预防肝癌	3
肝癌可以预防吗	3
不知道肝癌早期有什么症状该怎么预防	3	5
肝恶性肿瘤怎么预防	3
乙肝病毒携带者如何预防肝癌	3
如何预防肝癌转移	3
有家族史乙肝如何预防肝癌	3
如何有效的预防肝癌的出现	3
如何预防肝癌复发	3
肝癌该如何预防	3
有家族倾向的肝癌怎么预防	3
肝癌术后如何预防复发	3
肝癌的早期症状及预防	3
肝脏上有问题需要哪些检查	4
肝癌手术后复查需要检查哪些项	4
判断是否得了肝癌要做哪些检查	4
肝胆脾肾胰彩超可以检查出哪些疾病	4
怀疑肝癌都做哪些检查	4
肝癌触诊需要注意哪些问题	4
诊断肝癌需要做哪些检查	4
胸片能查出肝癌吗	4
肝癌射频消融术前需要做哪些检查	4
肝癌患者进行肝移植需要做哪些准备	4
怀疑肝癌要做哪些检查	4
肝癌做哪些检查能查出来	4
肝癌射频消融术术后需要做哪些复查	4
确诊肝癌要做哪些检查	4
肝癌手术前需要做哪些检查	4
肝癌早期的B超显示	4
测定哪些酶可辅助诊断肝癌	4
女性肿瘤标志物检查有哪些	4
原发性肝癌的相关辅助检查有哪些	4
确诊肝癌需要做哪些检查	4
肝血管介入术前要做哪些检查	4
肝脏检查ct好还是b超好	4
肝癌晚期肝区痛且腹胀呕吐该如何治疗	4
肝癌需要做哪些检查确诊呢	4
肝癌介入术后应当复查些什么什么时间查	4
肝癌b超注意事项	4
我想检查是否患有肝癌，需要做哪些检查	4
检查谷氨酰转肽酶挂什么科	4
检查CA19-9挂什么科	4
核磁共振检查什么部位	4
肝癌的预防检查有哪些	4
酒精性脂肪肝怎么检查	4
肝癌检查注意事项有哪些	4
肝癌B超注意事项有哪些	4
铁蛋白偏高的注意事项是什么	4
肝功能化验单需要注意哪几项	4
为什么要进行肝活检术和肝组织学病理检查	4
肝穿刺组织活检术的重要吗	4
肝动脉造影也能诊断肝癌吗	4
肝穿刺组织活检术的作用	4
肝活检对人伤害大吗	4
非酒精性脂肪性肝病怎么检查	4
请问你们医院有肝癌筛查吗	4
听说检查肝癌要吃一粒药做检查具体是有什么作用	4
肝癌穿刺活检确诊要注意什么	4
肝穿刺活检的利与弊分别是什么	4
酒精依赖症要做什么检查	4
天门冬氨酸氨基转移酶增高什么什么	4
检查肝脏需要空腹吗	4
肝癌穿刺活检风险大吗	4
本人有乙肝，平时需要做什么检查，预防肝癌	4
大夫说初步判断是肝癌	5
肝癌切除，肝硬化，大三阳，问下现在检查的指标严重吗	5
两次B朝，能不能说这是肝癌吗	5
身上红点越来越多，百度说是肝有问题	5
右边肋骨下刺痛是肝癌吗	5
上腹右侧肋骨下方疼痛是肝癌吗	5
肝癌引起消化道出血严重吗	5
右腹部肋下隐痛的原因有哪些	5
舌底青筋发黑是肝癌吗	5
哪些病易被误诊为肝癌	5
肝癌与哪些疾病鉴别诊断	5
如何避免肝癌的误诊	5
肝癌早期手术后一个多月干咳是复发吗	5
肝癌术五年全身骨痛是否转移	5
肝癌脸色发白和贫血脸色发白，可以看出了吗	5
肝区偶尔刺痛的病因	5
跑步肝区疼痛的原因	5
乙肝，母婴传播的，母亲前年检查出早起肝癌，已经治愈	5
肝癌肺转移有哪些临床表现	5
肝癌，最近骨头疼，拍了片子，请问是转移了	5
检查甲胎蛋白多高就知道是得了肝癌	5
岩澡糖甘酶64，啥情况	5
食道癌转移肝癌呕吐说话不清是怎么回事	5
去医院做了检查，目前结果是肝癌可能	5
请问医生，喝了酒有时肝区觉得疼，眼睛干涩，会不会是	5
肝癌晚期一吃就吐是什么原因	5
县医院诊断出肝癌晚期	5
酒精性肝癌的症状是什么	5
肝癌症状有什么	5
肝癌的前兆是什么样的	5
肝区和后背疼是肝癌吗	5
发烧身上红痣皮肤出血早晨恶心	5
单一右肩疼就是肝癌吗	5
右肩疼一定是肝癌吗	5
肝硬化八年，这几张结果能说明是肝癌吗	5
肝活检诊断是否安全呢	5
有乙肝，治疗吃药后一个月检查，发现甲蛋白升高很多	5
吃完饭就恶心是什么病	5
肝癌病人开始呕吐是不是病情恶化	5
总是恶心想吐是怎么回事	5
早上吃饭恶心是怎么回事	5
面色发黄是怎么回事	5
谷氨酰转肽酶高是怎么回事	5
胃癌术后癌胚抗原升高表示什么	5
酒精肝会得肝癌吗	5
酒精肝癌症状有哪些	5
酒精肝癌中晚期症状是什么	5
原发性肝癌手术切除后第二次复发	6
我大大肝癌晚期，已经肝腹水了还能治吗一开始说腰痛	6
肝癌术后介入冶疗选哪种费用和效果都好的	6	11
“氩氦刀”这个手术可以治疗好肝癌吗	6
治疗肝溜手术哪个医院好	6
肝射频消融术对肝脏区的影响有哪些	6
肝癌两个月复发怎么可以控制	6
转移性肝癌晚期应输哪些营养液	6
小肝癌什么时候能做介入治疗和射频消融	6
肝癌介入治疗后必须做射频消融吗	6
肝衰竭的临床表现有哪些	6
射频消融和手术切除治疗肝癌哪个疗效好	6
伽玛刀手术能治疗肝癌及肝转移吗	6
达芬奇机器人手术治疗肝癌的优势有哪些	6
射频消融术能根治肝癌吗	6
肝癌射频消融术可以重复做吗	6
伽马刀放疗和射频消融治疗肝癌哪个效果好	6
肝癌射频消融术痛苦吗	6
氩氦刀冷冻消融疗法治疗肝癌的优势有哪些	6
肝癌肝移植患者可以口服雌孕激素吗	6
肝癌射频消融处理之后	6
肝癌手术治疗二个月复查复发	6
肝癌能否做切除手术	6
晚期肝癌几种复杂情况如何介入治疗	6
肝癌射频消融术成功率高吗	6
切肝手术风险大吗	6
肝癌晚期能采取保守治疗吗	6
肝癌晚期该怎样治疗才能减轻病人的痛苦	6
碘125粒子植入治疗肝癌的优点有哪些	6
做完肝癌射频消融手术后多长时间能做介入疗法	6
肝癌介入治疗需要间隔多长时间一次	6
肝癌化疗能彻底杀死癌细胞吗	6
肝癌骨转移了，请问下一步该如何治疗。	6
射频消融术治疗肝癌的疗效确切吗	6
哪些肝癌患者符合微创治疗技术指征	6
奥沙利铂化疗方案有哪些	6
肝癌的介入治疗有哪些及其要做几次	6
转移性肝癌能否进行介入治疗	6
肿瘤射频消融适应证有哪些	6
肝癌手术后能服用参一胶囊吗需服用多长时间	6
如何减轻肝癌晚期疼痛	6
各种肝癌的治疗方案的忧缺点有哪些 该如何选择	6
射频消融可以和手术联合治疗肝癌吗	6
肝癌微创介入术有哪些适应症	6
肝癌的下一步治疗应该怎么进行	6
肝癌能控制住吗	6
肝癌栓塞介入治疗后多长时间做射频消融	6
射频消融和微波消融治疗肝癌哪个好	6
需要进行肝脏移植的情况有哪些	6
肝癌一个月化疗几次	6
肝癌射频消融术能根除吗	6
肝癌能做几次介入	6
肝癌转移淋巴瘤吃不下东西怎么办	6
抽血查肿瘤标志物能查出癌症吗	6
关于肝癌术后服用肝复乐	6
原发性肝癌什么情况下需要手术及需要注意什么	6	8
肝癌靶向药能吃多久	6
肝癌晚期得吃多久的中草药	6
吃冬虫夏草对肝癌患者有好处吗	6
肝癌患者可以吃安宫牛黄丸吗	6
巨型肝癌，介入治疗，吃靶向药，请问有什么好的中药	6
肝癌在什么情况下可以吃靶向药吗	6
肝癌可以吃天麻吗	6
肝癌可以吃淮山吗	6
吃红景天可以防肝癌和治肝癌吗	6
肝癌感冒可以拿药吃吗	6
肝癌晚期且有腹水该吃什么药可以治疗	6
肝癌出现双下肢水肿吃什么药可以消肿	6
大三阳抗病毒中吃恩替卡韦分散片要多久	6
肝癌介入手术后能吃槐尔吗	6
早期肝癌己切除需要做介入和吃耙向药吗	6
肝癌吃不下去饭通过介入治疗后会改善吗	6
肝癌疼痛吃哪些中药可以止痛	6
吃恩替卡韦得了肝癌怎么治疗	6
肝动脉化疗栓塞治疗肝癌效果怎么样	6
癞蛤蟆皮配合中草药怎么吃才能治疗肝癌	6
肝癌中期介入治疗两次该吃什么药	6
肝癌起床就呕吐怎么治疗	6
肝癌晚期舌头疼痛吃什么药	6
肝癌的肝动脉栓塞怎么化疗	6
请问肝癌晚期该怎么治疗，吃什么药物止疼	6
肝癌晚期肺转移吃什么药	6
有肝癌不能吃饭该怎么办	6
肝癌射频消融术后的疗效评价标准是怎样的	6
肝癌晚期突然吃饭不多了怎么办	6
肝癌犯恶心怎么办	6
肝癌介入后复发会怎么办	6
肝癌能吃逍遥丸吗	6
肝癌晚期吃不下饭了怎么办	6
吃了阿帕替尼的效果是什么	6
乙肝病毒携带者吃什么药比较好	6
肝癌患者吃索拉非尼有效吗	6
如何提高肝癌患者的生活质量	6
肝癌，做了介入手术，吃抗癌药有效果吗	6
吃垂盆草肝癌会好吗	6
恶心肝癌怎么治疗	6
丙肝吃中药能治疗吗	6
肝癌介入消融后吃不下，乏力	6
肝癌晚期吃什么靶向药	6
肝硬化晚期吃药能预防肝癌吗	6
肝癌晚期患者吃什么药才能好	6
肝癌晚期肺转移吃什么药好	6
肝癌晚期吃什么止痛	6
肝癌吃多吉美有用吗	6
肝癌晚期并有腹水吃什么中药	6
肝癌晚期患者吃什么中成药好	6
肝癌晚期应该吃什么中药	6
肝癌晚期疼痛吃什么药	6
肝癌痛吃什么止痛药	6
喝酒得了肝癌，吃中药能治好么	6
肝癌晚期吃什么不痛	6
肝癌晚期吃什么药止吐	6
肝癌晚期肝腹水吐血吃什么药好	6
胃肝癌症晚期吃什么药好	6
肝癌术后一个月，现在有点感冒症状，能吃999感冒灵颗粒吗	6
肝癌介入手术完腹部胀满，吃不进东西	6
肝癌肝腹水吃什么药好肝癌腹水应当怎么治	6
碱性磷酸酶偏高吃什么能降下来	6
肝癌靶向药物吃5年的效果如何	6
大三阳吃什么药效果好	6
早期肝癌吃中药能控制吗	6
肝癌晚期吃什么中草药能控制病情	6
结肠癌转移肝癌，不想化疗，想吃靶向药	6
肝腹水如何处理吃什么中药可以解除腹水呢	6
吃西药能延长肝癌吗	6
肝癌到什么程度要吃靶向药	6
肝癌晚期吃什么中药能延长寿命	6
请问肝癌患者吃什么中药能缓解	6
你好医生可以说中药怎么吃	6
肝癌晚期请问可以吃什么中药病情能缓解吗	6
肝腹水如何处理吃什么中药能治疗好呢	6
黄疸阻塞性肝癌应该吃什么中药	6
肝癌晚期头晕恶心呕吐怎么办	6
肝癌6次介入医生说只能活6个月要怎么办	6
吃什么中药治肝癌	6
吃蟾蜍能治肝癌吗	6
肝癌有黄疸木鸡颗粒和茵栀黄颗粒可以同时吃吗	6
吃仑伐替尼后饭量越来越小，是药无效了吗	6
大三阳需要吃药吗	6
肝癌患者起床就呕吐怎么办	6
肝癌吃索拉菲尼有效果吗、费用高吗	6	11
肝癌患者起床就要呕吐怎么办	6
肝癌肺转移患者现正在吃着金龙胶有用吗	6
肝癌晚期吃什么药最好	6
肝癌术后吃什么中药好	6
肝癌病人吃什么中药呢	6
肝癌晚期吃什么药	6
肝癌晚期吃什么药好啊	6
肝不好吃什么药	6
肝癌患者吃什么中药好	6
肝癌吃什么镇痛药	6
肝癌晚期吃什么中药	6
肝癌吃什么药物	6
肝癌吃什么中成药	6
肝癌吃什么药最好	6
吃什么预防肝癌	6
肝癌晚期肝疼吃什么药	6
肝癌手术后吃什么药	6
肝癌晚期吃什么中药好	6
肝癌硬化吃什么药	6
肝癌晚期吃什么草药	6
肝癌有高血压吃什么药	6
肝癌中期可以喝什么中药	6
肝癌吃什么中草药	6
肝癌吃什么药	6
怎么治疗酒精性肝病	6
肝癌病药吃什么好治疗	6
感觉恶心呕吐怎么治疗	6
肝癌术后转移到骨头腰椎上该怎么办	6
肝良性肿瘤手术切除后可以痊愈吗	6
小肝癌有包膜还要放疗吗	6
三七粉对肝好吗	6
请问是肝癌吗现在的病情怎样治疗好的医院有推荐吗	6	11
吃硒维康口嚼片可以减缓晚期肝癌的的病痛吗	6
肝癌骨转移，吃伦伐，肝瘤小骨瘤大，是否要换耙向药	6
肝癌晚期呕吐头晕四肢无力用什么中药好	6
肝癌中晚期可不可以吃驴胶补血颗粒	6
肝癌晚期吃不下饭咋办	6
肝癌患者不爱吃饭身体瘦肝疼怎么办	6
肝癌晚期吃什么有利于吸收	6
肝癌用无水酒精治疗应具备什么条件	6
肝癌晚期呕吐吃不下怎么办	6
肝癌吃什么食物恢复得快	6
肝癌晚期吃东西吐怎么办	6
肝癌呕吐怎么缓解	6
肝癌晚期呕吐四肢无力用什么药物好	6
原发性肝癌吃中药能治好吗	6
肝癌晚期的患者能吃中药吗	6
肝癌晚期吃中药能好吗	6
肝癌晚期可以吃中药治疗吗	6
小三阳吃什么药	6
小三阳吃什么药最好	6
老伴肝癌近期恶心，有什么好办法吗。	6
肝癌吃中药能控制吗	6
肝癌术后吃什么药可以控制癌细胞复发	6
肝癌呕吐吃不下怎么办	6
肝癌介入治疗后发烧肚子痛得多长时间	7
肝癌用瑞戈非尼后疼痛	7
肝癌射频消融治疗会有哪些不良反应	7
肝癌射频消融术治疗可能会存在哪些不良反应	7
肝癌做完介入有啥反应	7
做完肝癌介入手术后呕吐	7
晚期肝癌术后肝区仍胀痛会持续多久	7
肝癌介入治疗后发烧多长时间算正常	7
肝癌介入治疗后发烧一般是多少度	7
肝癌手术后腹泻是怎么回事呢	7
肝癌术后打嗝是晚期吗	7
肝癌手术后一个月一直腹胀怎么办	7
肝癌介入后半年了。一直肝部发热	7
肝癌术后鼻头红近两个月,是何原因	7
肝癌消融手术后第十天一直低烧，烧了18天了	7
肝癌术后在吃靶向药索拉菲尼，肛门两边有湿疹	7
患者做了肝癌介入手术后（20多天，感觉胃老是不舒服	7
吃恩替卡韦会得肝癌吗	7
做完肝癌介入手术后呕吐怎么办	7
肝癌肝移植术后索拉非尼相关性腹泻怎么办	7
肝癌介入治疗后的症状有哪些	7
肝癌术后常见的并发症有哪些	7
肝癌术后的后遗症有哪些	7
肝癌放疗后肚子疼要怎么治疗	7
原发性肝癌化疗后的不良反应是什么	7
肝癌晚期化疗之后，肝脏部分愈发疼痛，是不是化疗没用	7
肝癌无水酒精治疗有什么并发症	7
肝癌射频消融术后并发症是什么	7
肝癌术后积液该怎么办	7
肝癌栓塞手术后发热是怎么回事	7
肝癌晚期介入治疗后身体无力怎么办	7
原发性肝癌放疗后肺大泡怎么办	7
肝癌化疗之后恶心呕吐怎么办	7
肝癌术后睡眠差怎么办	7
肝癌术后，吃希爱力有什么负作用没	7
肝癌介入治疗后额头很疼怎么办	7
肝癌栓塞治疗后肚子胀是怎么回事	7
肝癌射频消融术后流黄水是怎么回事	7
肝癌手术后出现腹水怎么办	7
肝癌放疗后胃酸怎么办	7
肝癌放疗后病人腹胀应该怎么办	7
肝癌吃中药后拉肚子怎么办	7
肝癌介入手术后腹胀怎么办	7
肝癌介入治疗后腹部胀痛是怎么回事	7
肝癌介入治疗后的不良反应	7
肝癌切除术后常见并发症有哪些	7
化疗后发烧怎么治疗	7
晚期肝癌治疗后肝区疼痛怎么办	7
肝癌化疗后吐血怎么办	7
原发性肝癌治疗后后背疼痛怎么搞	7
肝癌射频消融术后有哪些症状	7
肝癌切除术后的并发症有哪些	7
肝癌介入手术后的并发症有哪些	7
肝癌介入手术后有什么反应	7
超声介入消融治疗肝癌后会有哪些并发症	7
肝癌射频消融术后反应有哪些	7
肝癌消融术后并发症有哪些	7
肝癌术后会出现哪些并发症	7
胆囊癌介入治疗后的不良反应有哪些	7
肝癌术后胆和胃疼是怎么回事	7
肝癌术后吐血怎么办	7
肝癌介入治疗后发热是怎么回事	7
肝癌介入治疗后发烧怎么办	7
肝癌靶向治疗后有没有什么表现	7
原发性肝癌术后的并发症有哪些	7
肝癌术后有什么并发症	7
肝癌手术后后背疼用什么药治疗	7
碘125粒子植入治疗肝癌有哪些不良反应	7
肝癌手术后无其他不良反应	7
患者肝癌做完介入手术后感觉到胃周围胀气，没有食欲	7
肝癌介入治疗是不是有副作用价钱是多少	7	11
肝癌栓塞治疗后腹胀的病因是什么	7
我父亲4月25日肝癌手术切除后出现胸腔积液	7
吃仑伐替尼后食欲减退，现在吃的很少！	7
肝癌插管化疗之后为何右侧肩膀会痛	7
肝癌晚期吃仑伐替尼导致胆红素升高180	7
TACE治疗的术后并发症有哪些	7
肝癌化疗后失眠及筋骨痛	7
肝癌介入栓塞后呼吸困难怎么治疗	7
肝癌介入后恶心呕吐怎么办	7
肝癌介入治疗后发烧一般持续多久	7
肝癌患者放射治疗常见不良反应有哪些	7
肝癌介入治疗出现呕吐是怎么回事	7
肝癌介入治疗后肝区疼是怎么回事	7
肝介入后发热是好事吗	7
肝癌手术后呕吐是什么原因	7
肝癌介入治疗后发烧是好事吗	7
肝癌做完介入后发热的原因是什么	7
化疗后发热正常吗	7
肝癌术后腿部水肿，椎骨破坏	7
肝癌介入手术后腹胀，吃不下饭	7
多美吉对肝癌有什么不良反应	7
肝癌病人吃了蟾衣会有什么不良症状吗	7
为什么肝癌手术后肋骨疼痛	7
肝癌介入术后胃难受的病因是什么	7
肝癌射频消融术术前需要做什么准备	8
干扰素治疗期间的注意事项有哪些	8
肝癌介入后胸闷后续需要注意哪些地方	8
肝三叶切除术的适应证有哪些	8
哪些肝脏肿瘤适合腹腔镜手术	8
肝癌介入治疗的适应证、禁忌证有哪些	8
碘125粒子治疗肝癌应注意什么	8
肝癌切除手术适用于所有人吗	8
肝癌微创手术包括哪些	8
早期肝癌症状后续需要注意哪些地方	8
肝癌首程需要注意哪些问题	8
晚期肝癌患者选择微创手术后需要有哪些注意事项	8
肝癌转移到肺上后续需要注意哪些地方	8
肝癌手术前要做哪些准备	8
肝癌术前应做哪些准备	8
肝癌吸气需要注意哪些问题	8
肝脏微创手术后注意事项有哪些	8
右半肝切除术注意事项是什么	8
超声引导微波消融治疗肝癌注意事项有哪些	8
肝癌晚期需要注意哪些问题	8
肝癌手术前需要做哪些准备	8
精准肝切除术后要注意什么	8
肝转移手术后如何护理	8
肝癌射频消融术如何护理	8
乙肝患者抗病毒治疗注意事项有哪些	8
肝癌患者有什么需要注意的	8
肝癌介入治疗后如何护理	8
肝癌治疗方法后续需要注意哪些地方	8
肝癌介入治疗后注意事项有哪些	8
肝癌患者需要注意什么	8
肝癌患者疼痛要注意哪些	8
肝癌介入治疗需要注意哪些	8
肝癌患者需要注意什么呢	8
肝癌患者要注意什么啊	8
肝癌患者的注意事项有哪些	8
肝癌症状有哪些，有什么需要注意的吗	8	5
肝癌的症状都有哪些，有什么需要注意的吗	8	5
慢性肝炎病人的注意事项有哪些	8
肝癌应注意哪些	8
肝癌的注意事项有哪些	8	9
肝癌该注意些什么呢	8	9
肝癌晚期需要怎么治疗需要注意什么	8	6
肝癌放化疗需要注意什么	8
肝癌晚期患者吃多吉美应该注意什么	8
请问肝癌患者需要注意什么	8
出现了肝癌要怎么办要注意什么	8
肝癌手术后应该怎么办	8
肝癌中晚期手术后怎么调理	8
微波治疗后的注意事项是什么	8
肝硬化的注意事项是什么	8
慢性乙肝病毒携带者注意事项有哪些	8
得了肝癌需要注意什么	8
检查出患有肝癌有没有什么需要注意的	8
肝癌治疗后还需注意什么	8
肝癌中期怎么治疗要注意什么肝癌中期	8	6
肝癌介入术后的注意事项	8
肝内胆管细胞癌患者术后应该注意些什么	8
肝移植后注意事项有哪些	8
大肝癌的射频消融有哪些注意事项	8
肝癌晚期吐血注意事项有哪些	8
肝癌射频消融术后注意事项有哪些	8
肝癌射频消融术术后的注意事项有哪些	8
小肝癌术后3个月的注意事项有哪些	8
早期肝癌注意什么	8
肝癌的早期该注意什么	8
肝癌患者应注意些什么	8
肝癌中期患者要注意什么	8
肝硬化患者的注意事项是什么	8
原发性肝癌手术后如何护理	8
弥漫性肝癌应注意什么	8
肝癌患者进行TACE治疗时应注意什么	8
朋友得了肝癌后需要注意什么	8
原发性肝癌介入治疗术后护理需要注意什么	8
肝癌晚期治疗后续需要注意哪些地方	8
肝癌患者注意什么	8
肝癌手术后的注意事项是什么	8
肝癌注意什么呢	8
小三阳应注意什么	8
乙肝大三阳，需要注意点什么吗	8
乙肝病人应该注意什么	8
肝癌术后该如何护理	8
得了肝癌要注意什么	8
肝癌肝移植术后要注意事项是什么	8
肝癌术后护理应该注意什么	8
肝癌需要注意什么	8
肝癌手术后要注意些什么啊	8
肝癌应该注意什么	8
肝癌手术后需要注意什么	8
肝癌术后如何护理	8
肝癌介入术后注意事项是什么	8
肝癌做手术前需要注意什么	8
肝癌晚期应该注意什么	8
肝癌患者术后护理应该注意什么	8
肝癌手术切除后饮食应注意哪些问题	9
继发性肝癌介入术后如何护理	9
得了肝癌饮食应该注意什么	9
肝癌做完介入治疗一个星期能不能吃鱼	9
疑似肝癌需要注意哪些问题	9
肝癌饮食上要注意些什么问题	9
肝癌晚期腹痛腹胀在饮食上注意些什么	9
肝癌手术切除术后如何护理	9
请问看肝癌病人，什么东西比较合适	9
肝病患者有哪些饮食禁忌和注意事项	9
肝癌患者做完介入治疗后饮食方面需要注意些什么	9
得了肝癌饮食上要注意什么好呢	9
肝癌饮食上应该要注意些什么	9
肝癌胃口好需要注意哪些问题	9
肝癌患者在饮食方面应该注意哪些问题	9
肝癌都饮食需要注意哪些问题	9
肝癌饮食应该注意哪些问题	9
介入微波消融术后的护理有哪些	9	10
得了肝癌在饮食上应该注意些什么	9
肝癌的病人平时饮食上要注意些什么	9
肝癌转移肺能吃燕窝吗	9
肝癌手术后右下腹部疼痛怎么回事	9
肝癌饭量大需要注意哪些问题	9
肝癌病人能吃甲鱼吗	9
中度脂肪肝，饮食应注意什么会转为肝癌吗	9
肝癌能吃凉拌菜吗	9
肝癌能吃桂圆吗	9
感冒能吃甲鱼吗	9
肝癌不能吃甜食吗	9
肝癌能吃洋葱吗	9
肝癌患者能吃鸡肉吗	9
肝癌患者能吃西洋参吗	9
肝癌在治疗期间的饮食要注意哪些呢	9
肝癌患者饮食上要多注意什么呢	9
肝癌能吃西洋参吗	9
肝癌饮食上可以吃什么	9
肝癌吃红豆可以吗	9
肝癌患者可以吃洋葱吗	9
肝癌手术后可以吃海参调理吗	9
肝癌壁虎可以吃吗	9
肝癌吃什么水果比较好	9
肝癌晚期的患者干果类可以吃吗	9
花生酱肝癌可以吃吗	9
肝癌手术后多久可以吃火锅	9
肝癌能吃花生吗	9
肝癌可以吃豆腐吗	9
肝癌可以吃黑米吗	9
肝癌患者手术后可以吃阿胶吗	9
肝癌可以吃海鲜吗	9
肝癌病人可以吃石榴果吗	9
肝癌晚期可以吃甜瓜吗	9
肝癌病人可以吃洋葱吗	9
肝癌患者不可以吃公鸡吗	9
肝癌可以吃酸吗	9
肝癌吃醋可以吗	9
肝癌病人可以吃坚果吗	9
肝癌西洋参可以吃吗	9
肝癌橘子可以吃吗	9
肝癌手术后能吃猪肝吗	9
肝癌患者可以吃蜈蚣吗	9
肝癌病人可以吃蚂蚁吗	9
肝癌可以吃西洋参吗	9
肝癌晚期肝腹水可以吃什么食物好	9
肝癌可以吃灵芝粉吗	9
吃什么可以杀死肝癌细胞	9
肝癌可以吃鱼吗可以吃什么鱼好	9
肝癌可以吃蜂蜜吗	9
肝癌病人可以吃灵芝吗	9
癌症吃海参有好处吗	9
肝癌吃桑黄可以吗	9
肝癌吃姜黄可以吗	9
肝癌晚期复季可以吃什么好	9
肝癌藏红花可以吃吗	9
肝癌阿胶可以吃吗	9
常喝咖啡可以预防肝癌吗	9
肝癌手术后可以喝牛奶吗	9
肝癌可以吃木瓜吗	9
肝癌早期什么东西可以吃	9
肝癌可以吃西红柿吗	9
肝癌可以吃土虾吗	9
肝癌可以吃薏米吗	9
肝癌可以吃咸点吗	9
肝癌可以吃蒜吗	9
肝癌可以吃提子吗	9
肝癌晚期扩散可以吃什么	9
肝癌患者是否可以吃螺旋藻	9
我做了肝癌手术一年多了吃什么比较保健呢	9
肝癌术后可以每天吃燕窝跟灵芝还有蜂胶吗	9
肝癌可以吃黑木耳和香菇吗	9
预防肝癌要多吃哪些食物	9
适合肝癌患者吃的食谱有哪些	9
肝癌不能吃的食物	9
肝癌病人应多吃哪些食物	9
预防肝癌的食物有哪些	9
吃泥鳅鱼能治晚期肝癌吗	9
肝癌能吃蘑菇吗	9
肝癌患者吃什么能补充精神	9
肝癌晚期应该吃什么	9
肝癌晚期应该吃些什么食物	9
肝癌病人吃什么营养品	9
肝癌晚期便秘吃什么好	9
家里有肝癌病人，平时吃什么好	9
肝癌吃什么菜能缓解	9
肝癌晚期疼痛吃什么食物	9
肝癌中晚期病人能吃蛹吗	9
肝癌晚期吐血吃什么食物好、	9
肝癌晚期胃出血吃什么饭	9
肝癌病人吃什么补品	9
肝癌患者吃什么可以缓解症状	9
肝癌晚期吃肉不消化吗	9
肝癌病人吃什么比较适合	9
肝癌病人能吃花生吗	9
人参皂苷吃了对肝癌有效果吗	9
新鲜的铁皮石斛怎么做适合给肝癌病人吃	9
有肝癌症的人能吃黄豆芽吗	9
乙肝大三阳能吃水果吗	9
乙肝吃辣木籽的好处是什么	9
乙肝小三阳吃什么好	9
肝癌能吃海鲜吗	9
肝癌患者能吃蜂王浆吗	9
乙型病毒性肝炎哪些食物不可以吃	9
肝癌病人多吃什么有助于控制病情	9
肝癌患者不能吃的东西有哪些	9
肝硬化肝癌带点肝腹水哪些菜和哪些水果不能吃	9
肝癌患者哪些食物不宜吃	9
癌症哪些食物不可以吃	9
乙肝不能吃哪些东西	9
吃生泥鳅能治疗肝癌吗	9
肝癌治疗期间该怎么吃	9
常吃海参的好处是什么	9
肝癌能吃螃蟹吗	9
肝癌病人吃什么有助恢复能吃鸡蛋嘛	9
得了肝癌能吃虫草吗	9
肝癌能吃豆芽吗	9
得了肝癌平时的生活中要注意些什么	9
患者刚得肝癌该注意吃哪些食物	9
枸杞的副作用有哪些吃多了会致癌吗	9
肝癌消融治疗后应该吃些什么	9
肝癌能吃红薯吗	9
肝癌能吃鱼吗	9
肝癌患者能吃黄皮果吗	9
肝癌能吃虾吗	9
肝癌吃过多吉美的效果怎么样	9
胆红素高吃什么	9
肝癌患者应该吃什么水果	9
肝癌病人吃人参好吗	9
肝癌病人能吃蛋白粉吗	9
肝癌能吃人参吗	9
肝癌患者能吃鸡蛋吗	9
肝癌病人能吃鸡蛋吗	9
肝癌能吃蛋白质粉吗	9
肝癌患者什么食物不能吃	9
肝癌患者时候吃什么好	9
肝癌晚期化疗后吃什么呢	9
中晚期肝癌病人能吃什么	9
肝癌化疗后白细胞低吃什么	9
吃什么可以缓解肝癌	9
什么蔬菜预防肝癌	9
肝癌能吃大蒜吗	9
肝癌病人应该吃什么水果好	9
肝癌吃什么食物抗癌	9
肝癌平时吃什么好	9
肝癌患者能吃生姜吗	9
肝癌化疗期间吃什么好	9
肝癌病人的饮食丨吃什么能预防肝癌	9
肝癌吃什么补品好	9
肝癌恢复期吃什么好	9
肝癌早期手术后吃什么好	9
肝癌手术后吃什么最好	9
肝癌晚期吃什么调理	9
肝病患者禁止吃什么	9
轻微肝癌吃点什么好	9
原发性肝癌不能吃什么	9
吃什么食物抗肝癌	9
晚期肝癌吃什么食物好	9
肝癌患者应该吃些什么，能喝什么水，还有忌吃什么	9
肝癌吃什么可以缓解	9
肝癌晚期患者应该吃什么	9
肝癌化疗期间吃什么	9
肝癌晚期该吃什么	9
肝癌病人能吃什么鱼吗	9
肝癌能吃肉吗	9
肝癌晚期吃什么食物好	9
肝癌患者,要吃什么不能吃什么	9
肝癌患者早上吃什么好	9
原发性肝癌吃什么食物最好	9
肝癌病人吃什么食物好	9
原发性肝癌患者适宜吃什么	9
肝癌病人能吃人参吗	9
肝癌晚期吃什么好不可以吃啥	9
肝癌患者能吃虫草吗	9
肝癌吃什么好得快一点	9
肝癌病人能吃海参吗	9
肝癌病人应该吃什么	9
肝癌吃什么加重病情	9
肝癌晚期饮食吃什么好	9
肝癌吃什么食物最好	9
得了肝癌吃什么菜好	9
肝癌患者，腹部肿，请问吃什么能消肿	9
肝癌能吃猪血吗	9
肝癌手术切除后吃什么好	9
肝癌吃什么饭好得快	9
肝癌吐血后能吃什么	9
肝癌手术后应该吃什么好	9
肝癌患者能吃鱼吗	9
肝癌患者手术后能吃什么	9
肝癌吃什么食物好呢	9
肝癌吃点什么蔬菜好啊	9
肝癌能吃什么不能吃什么	9
肝癌饮食吃什么好呢	9
肝癌吃水果可以吗	9
肝癌病人的饮食都是吃些什么	9
肝癌早期术后吃什么	9
肝癌患者能吃水果吗	9
肝癌腹水吃什么排水	9
得肝癌不能吃什么	9
得了肝癌不能吃什么	9
肝癌能否吃鱼	9
肝癌晚期不适合吃什么	9
经常喝酒会得肝癌吗	9
癌症不能吃的水果有哪些	9
患有肝癌平时应该注意什么	9	10
肝癌病人能吃韭菜吗	9
肝癌的晚期可以用辣木煲汤吃吗	9
肝癌能吃兔子肉么	9
肝癌病人能吃羊肉吗	9
乙肝引发原发性肝癌手术后应该吃什么	9
怎样预防肝癌。需要吃些什么呢	9
肝癌病人能吃蚕蛹吗	9
吃柚子皮有什么好处	9
吃什么对肝脏好处最大	9
肝癌病人能吃海鲜吗	9
患上了肝癌病患者平时不能吃什么水果啊	9
肝癌能吃羊肉吗	9
肝癌能吃牛肉吗	9
肝癌化疗期间饮食应该吃什么好	9
吃什么精力旺盛	9
肝癌病人可以吃蛋白粉吗	9
肝癌可以吃鸡蛋吗	9
肝癌可以吃甲鱼吗	9
肝癌能吃蛋白粉吗	9
肝癌怎么吃	9
肝癌能吃鸡蛋吗	9
肝癌吃的有哪些	9
肝癌患者可以吃什么	9
肝癌吃什么好	9
肝癌可以吃蛋吗	9
金素梅肝癌可以吃吗	9
肝癌患者能吃李子吗	9
茶叶肝癌患者能吃吗	9
肝癌患者能吃阿胶吗	9
肝癌术后吃辛辣刺激东西需要洗胃吗	9
肝癌病吃什么好些	9
肝癌能吃糖醋蒜吗	9
肝癌能吃胡萝卜缨吗	9
得了肝癌平时要注意什么呢	9	10
介入治疗不能吃哪些食物	9
肝癌初期能不能吃肉	9
肝癌病人能吃蜂窝吗	9
肝癌晚期能吃人参该怎么调理身体	9
肝癌病人能吃螃蟹吗	9
肝癌晚期病人都应该吃些什么蔬菜鱼可以	9
患有肝癌能不能吃桑葚	9
肝癌患者吃什么炒菜好	9
肝癌患者吃什么水果好呢	9
肝癌中晚期吃什么好	9
吃什么可以预防肝癌呢	9
肝癌吃什么对肝好	9
肺癌肝癌晚期吃什么好	9
肝癌手术后吃什么好	9
肝肿瘤吃什么好	9
吃什么可以预防肝癌	9
多发性肝癌多发吃些什么好	9
肝癌吃什么水果好	9
胃癌转肝癌吃什么好	9
肝癌晚期可以吃什么	9
肝癌晚期病人吃什么好	9
肝癌病人吃什么水果	9
早期肝癌吃什么	9
晚期肝癌吃什么好	9
肝癌吃的不多怎么办	9
肝癌晚期吃什么	9
肝癌术后吃什么好	9
肝癌晚期患者吃什么水果好	9
肝癌有什么不能吃	9
肝癌能吃什么	9
脉癌转肝癌患者吃什么好	9
肝癌吃什么鱼好	9
肝癌病人忌吃什么	9
肝癌吃什么食物好治疗	9
肝癌患者吃什么好	9
肝癌能吃蛋黄吗	9
肝癌的人吃什么水果好	9
肝癌病人吃什么水果好	9
肝癌日常吃什么好啊	9
肝癌病人吃什么好	9
肝癌化疗吃什么好	9
肝癌病人吃什么	9
肝癌吃什么水果	9
肝癌患者适合吃什么	9
肝癌手术吃什么好	9
肝癌患者吃什么好啊	9
肝癌都能吃什么	9
肝硬化肝癌吃什么	9
预防肝癌的饮食是什么	9
肝癌可以吃什么水果	9
肝癌晚期吃什么水果好	9
肝癌早期吃什么好	9
肝癌吃什么菜	9
原发性肝癌可以吃什么	9
肝癌吃什么饭菜	9
肝癌晚期吃什么好	9
有癌栓肝癌病人吃什么好	9
肝癌患者吃什么食物	9
肝癌吃点什么食物好	9
肝癌吃什么	9
肝癌吃什么饭好	9
原发性肝癌化疗后吃什么好	9
肝癌晚期患者吃什么	9
肝癌吃什么东西好，吃什么药好	9
肝癌吃什么食物好	9
肝癌患者吃什么食物好	9
肝病食疗吃什么	9
吃什么对肝癌好	9
肝癌日常注意什么	9	10
肝癌不能吃什么	9
肝癌患者吃什么水果呢	9
肝癌患者吃什么水果好	9
肝癌患者能吃什么	9
患有肝癌吃什么好	9
肝癌患者的饮食注意事项是什么	9
小三阳吃什么食物好得快	9
小三阳不宜吃什么	9
可以吃榴莲吗我母亲肝癌，她肠胃不怎么好，	9
肝癌术后能吃泡面吗	9
原发性肝癌饮食及日常方面需要注意什么	9	10
肝癌吃蒲公英有好处吗	9
预防肝癌什么是健康饮食习惯	9
肝癌手术后能吃洋芋吗	9
肝癌晚期早饭可以吃米粉吗	9
肝癌晚期最近口干还疼痛吃什么	9
肝癌能吃冬虫夏草吗	9
什么癌不能吃灵芝	9
肝癌能吃粗粮粉么	9
请问医生肝癌患者能吃螃蟹吗	9
肝癌晚期，医生建议吃靶向药，不做手术	9
肝癌病人能吃蜂王浆吗	9
肝癌晚期能吃羊肉吗	9
肝癌晚期病人能不能吃灵芝	9
肝癌能不能吃胡萝卜	9
肝癌晚期吃什么东西容易消化	9
肝癌介入治疗后能吃甲鱼吗	9
肝癌患者可以吃生姜吗	9
肝癌可以吃海参吗	9
肝癌能吃鸡吗	9
肝癌可以吃甜的吗	9
肝癌患者能吃海参吗	9
肝癌可以吃鱼吗	9
肝癌患者可吃口鸭蛋吗	9
肝癌能吃海参吗	9
肝癌患者可以吃海参吗	9
肝癌晚期可以吃鸡蛋吗	9
肝癌患者可以吃肉吗	9
肝癌患者可以吃天然甲鱼吗	9
乙肝小三阳不能吃什么	9
大三阳不能吃的东西是什么	9
肝硬化病人该如何保养多吃些什么	9
肝癌存活20年的方法是什么肝癌如何食疗	9
原发性肝癌饮食要注意什么	9
患肝癌的病人饮食需要注意什么	9
患肝癌饮食上注意什么	9
肝癌介入术后饮食注意什么	9
肝癌病人的饮食应该注意什么	9
肝癌的饮食要注意一些什么才行	9
肝癌病人饮食该注意什么	9
肝癌饮食需要注意什么	9
肝癌的患者饮食上应该注意些什么呢	9
肝癌要注意什么饮食	9
肝癌介入手术后饮食注意什么	9
肝癌患者术后饮食要注意哪些	9
肝癌患者饮食上要注意哪些呢	9
肝癌病人日常饮食要注意什么事	9
肝癌日常需要注意什么	9	10
肝癌病人在日常饮食中应注意什么	9
肝癌患者饮食上需要注意哪些	9
肝癌术后患者饮食注意事项有哪些	9
肝癌做完介入后要注意什么吃什么好	9
家里有肝癌病人，要注意什么	9	10
肝癌晚期患者饮食应该注意些什么	9
肝癌患者吃什么好，饮食方面有什么注意事项	9
肝癌患者的饮食注意事项	9
肝癌的病人饮食要注意什么	9
肝癌患者的饮食要注意什么	9
肝癌手术后的饮食注意事项	9
肝癌不能吃什么食物啊	9
肝癌能吃腊肉吗	9
肝癌病人能吃什么食物呀	9
肝怎么保养吃什么食物	9
肝癌吃灵芝有好处吗	9
肝癌能吃甜食吗	9
肝癌吃什么食物好恢复	9
肝癌晚期，能吃什么食物啊流食可以吃什么	9
晚期肝癌患者日常生活和饮食要注意什么	9
肝癌饮食吃什么比较好	9
肝癌晚期患者饮食注意事项有哪些	9
肝癌术后饮食注意事项是什么	9
肝癌术后能吃牛肉吗	9
肝癌患者饮食应该注意什么	9
肝癌的饮食有什么注意事项	9
肝癌患者饮食要注意什么问题呢	9
肝癌患者饮食应该注意什么啊	9
肝癌手术后饮食需要注意什么	9
肝癌饮食应注意什么啊	9
肝癌吃玉米肽有用吗	9
肝癌饮食应注意什么	9
肝癌晚期能吃阿胶吗	9
肝癌能吃灵芝吗	9
肝癌黄豆能吃吗	9
肝癌早期适合吃什么食物	9
肝癌能吃西瓜吗	9
化疗期间不能吃的水果有哪些	9
肝癌能吃番茄么	9
肝癌早期手术后能吃什么	9
肝癌晚期能吃甜菜吗	9
乙肝能抽烟吗	10
肝癌患者在生活方面要注意什么	10
肝癌患者日常生活需要注意哪些方面	10
乙肝可以少量喝啤酒吗	10
结肠癌术后能喝酒吗	10
肝癌患者日常生活中有哪些注意事项	10
肝癌的生活注意事项	10
癌症病人能喝酒吗	10
肝癌患者必须戒酒吗	10
患过肝癌的的病人饮食有没有需要注意的	10
肝癌病人日常生活中有哪些注意事项	10
酒精肝继续喝酒的危害有哪些	10
乙型病毒性肝炎喝一瓶啤酒的危害有哪些	10
长期喝酒的危害有哪些	10
肝癌的晚期症状有哪些可以做运动吗	10
乙肝生活中注意事项是什么	10
长期喝啤酒的危害有哪些	10
女生喝酒的危害有哪些	10
肝癌能喝酸奶吗，应注意哪些	10
肝癌介入后的饮食注意事项有哪些	10
得了肝癌的患者平时的饮食注意哪些	10
酒精的危害有哪些	10
乙肝大三阳小三阳为什么要禁酒	10
乙肝患者生活要注意什么	10
喝白酒有什么好处	10
肝癌生活中需要注意什么	10	10
肝癌患者如何合理进行康复运动	10
肝癌患者平时饮食应该注意什么呢	10
大三阳注意什么	10
丙肝治愈后能喝酒吗	10
肝癌是喝酒喝的吗	10
患肝癌的人红豆杉根可以泡酒喝吗	10
小三阳能喝红酒吗	10
肝癌术后如何运动	10
小三阳可以喝白酒吗	10
乙肝小三阳可以喝红酒吗	10
乙肝偶尔喝一次酒好吗	10
乙肝小三阳可不可以喝酒	10
乙肝偶尔喝啤酒好吗	10
丙肝能喝酒吗	10
喝酒会引起癌症复发吗	10
肝癌症患者可以喝酒吗	10
乙型肝炎病毒感染者能饮酒吗	10
乙肝喝酒会怎样	10
正规医院治疗肝癌价格	11
省人民医院治疗肝瘤多少钱	11
哪个医院治疗肝瘤最好	11
慢性腹痛需要做哪些检查	11
治疗肝瘤手术医院	11
肝脏医院	11
治疗肝癌术到最好的医院	11
治疗肝溜专业的医院	11
那家医院治疗肝癌最好	11
治疗肝癌哪个医院好	11
去哪个医院治疗肝癌最好	11
哪个医院治疗肝癌	11
医院治疗肝癌价格	11
比较好的治疗肝癌医院	11
肝癌靶向治疗一个月多少钱	11
肝癌做介入需要多少钱	11
好医院治疗肝癌	11
肝癌介入手术多少钱	11
肝癌介入治疗需要多少钱	11
糖类抗原ca15-3检查多少钱	11
二代替诺福韦的价格是多少	11
肝癌靶向药索拉非尼多少钱一盒	11
大医院治疗肝癌的费用	11
肝脏移植多少钱	11
肝癌靶向药多吉美价格是多少	11
早癌筛查多少钱	11
介入治疗肝癌大概需要多少钱一次	11
做肝穿刺要多少钱	11
治疗肝癌医院有哪些	11
哪家医院治疗肝癌好点	11
肝癌化疗一次多少钱	11
治疗肝癌需要多少钱	11
治疗肝肿瘤需要多少钱	11
肝癌栓塞治疗多少钱	11
肝癌射频消融术多少钱	11
肝病介入治疗多少钱	11
肝癌手术的治疗多少钱	11
肝癌靶向药价格多少	11
哪家医院治疗肝癌比较好	11
肝癌靶向药价格是多少	11
重庆西南医院确诊肝癌90%	11
肝癌疫苗多少钱	11
甲胎蛋白检查多少钱	11
男性肿瘤标志物五项检查多少钱	11
肝癌治疗多少钱	11
靶向治疗费用报销吗	11
肝胆胰脾肾彩超多少钱	11
射频刀治疗肝癌一次多少钱	11
肝切除手术多少钱	11
人民医院治疗肝癌多少钱	11
肝癌介入治疗多少钱	11
检查肝癌多少钱	11
肝癌靶向药医保报销吗	11
肝癌晚期患者死亡前5天有哪些征兆	11
肝癌靶向药7080多少钱	11
原发性肝癌手术多少钱	11
中医治肝癌哪家医院好	11
肝癌早期手术要多少钱	11
肝癌能报销吗	11
肝癌放疗一次的价格	11
肝癌晚期保守治疗每天多少药钱	11
肝癌射频消融手术多久能恢复	12
肝癌能不能医好	12
肝癌射频消融术术后复发率高吗	12
肝癌手术切除后需要介入治疗吗	12
肝癌做射频消融能活几年	12
肝癌介入手术多长时间恢复	12
肝癌行介入术后多久恢复身体	12
肝癌介入治疗5年没有复发是不是安全了	12
小肝癌5年不复发能好吗	12
肝硬化患者肝癌晚期医院说最多三个月疼痛	12
肝脏介入手术多久下床	12
肝硬化到肝癌这个过程大概要多长时间	12
肝癌化疗能活多久	12
女性乙肝能活多久	12
多发性肝癌能治好吗能活多久	12
肝癌腹水晚期能活多久	12
有肝病的人能活多久	12
肝癌晚期还能活多久	12
肝癌早期病人能活多久	12
乙肝携带者能活多久	12
肝癌手术后能活多久	12
肝癌中晚期术后能活多久	12
肝癌晚期治疗方法还能活多久	12
癌症水肿还能活多久	12
换肝后能活多久	12
肝癌介入治疗可以活多久	12
肝性脑病能活多久	12
肝癌中期，女还能存活多久	12
肝癌一般能活多久	12
丙肝患者能活多久	12
乙肝病人能活多久	12
慢性乙型病毒性肝炎能活多久	12
早期肝癌最多能活多久	12
乙肝肝硬化能活多久	12
肝癌患者介入治疗后能活多久	12
病毒性乙肝能活多久	12
肝炎能活多久	12
肝癌能活多久	12
乙肝经常喝酒能活多久	12
肝癌晚期腹水能活多久	12
癌症晚期患者能活多久	12
乙型病毒性肝炎能活多久	12
乙肝不治疗能活多少年	12
患肝癌能活多久	12
肝癌中期还能活多久	12
多发性肝癌早期还能活多久	12
肝癌吐血能活多久	12
肝癌中期能活多久	12
慢性肝炎能活多久	12
肝癌晚期患者能活多久	12
丙肝病人能活多久	12
肝癌患者呕血还能活多久	12
肝癌晚期切肝能活多久	12
肝癌脚肿还能活多久	12
乙肝患者能活多久	12
癌症病患可以活多久	12
乙肝耐药能活多久	12
肝硬化中期还可以活多久	12
恶性肿瘤可以活多久	12
割肝的人能活多久	12
癌症皮肤痒能活多久	12
肝癌晚期呕血存活期是多久	12
原发性肝癌晚期可以活多久	12
肝癌晚期的症状，能活多久	12
中分化肝癌能活多久	12
肝癌症晚期能活多久	12
肝癌最多能活多久	12
原发性肝癌能活多久	12
原发性肝癌能活多久呢	12
肝癌晚期能活多久	12
病毒性肝炎能活多久	12
肝肿瘤晚期能活多久	12
肝癌介入治疗能活多久	12
肝癌肿瘤直径10厘米可以活多少时间	12
肝癌保守治疗活20年的概率是多少	12
肝癌介入治疗存活18年	12
原发性肝癌可以活几年	12
肝癌不可以手术这样的情况还可以活多久	12
肝癌肿瘤10cm可以活多少时间	12
肝硬化53得能活到80岁吗	12
肝癌手术的成活率	12
乙型病毒性肝炎女性的平均能活多久	12
乙型病毒性肝炎小三阳能活多久	12
乙肝145阳性能活多久	12
2cm小肝癌的10年存活率是多少，小肝癌形成的原因是什么	12
肝癌介入治疗能活2年吗	12
介入治疗肝癌能活5年吗	12
肝肿瘤能活几年	12
肝癌消融术后能活几年	12
肝癌吃靶向药活7、8年的概率有多大	12
厘米大小的肝癌手术后能够活多久	12
肝癌做射频消融后能生存多少年	12
腹部积水最多能活几天	12
小三阳平均能活多久	12
肝HCC能够活多久	12
肝硬化中期能活20年吗	12
得乙肝的人活不过50岁吗	12
肝移植存活率是多少	12
肝癌消化道出血存活期	12
一旦吃了恩替卡韦人能活多久	12
小肝癌术后20年存活率是多少	12
肝癌的预后怎么样如何预防肝癌	12	3
小肝癌术后五年存活率是多少	12
肝癌中期手术后存活率是什么	12
肝切除后能活多久	12
肝癌扩散全身能活多久	12
酒精肝晚期能活多久	12
肝癌扩散到血管能活多久	12
肝癌转移还能活多久	12
肝硬化伴肝细胞癌能活多久	12
到了肝癌晚期还能活多久	12
肝癌晚期做介入能活多久	12
肝癌晚期转移扩散能活多久	12
继发性肝癌手术后能活多久	12
乙肝小三阳能活多久	12
肝癌复发还能活多久	12
肝癌晚期不吃不喝能活多久	12
肝癌中晚期介入后能活多久	12
得了乙肝能活多久	12
癌症晚期恶化能活多久	12
癌症晚期复发能活多久	12
癌症转移能活多久	12
肝癌肺转移能活多久	12
从小就有乙肝能活多久	12
肝癌破裂出血介入治疗后能活多久	12
到了肝癌晚期能活多久	12
癌症扩散了还能活多久	12
肝癌晚期出现肝腹水情况还能活多久	12
肝癌能一般能活多久	12
肝癌转移到肺能活多久	12
癌症晚期不吃饭只喝水可以活多久	12
癌症腹水了还能活多久	12
晚期肝癌介入治疗后还可以活多久	12
肝内胆管细胞癌患者能活多久	12
转移性肝癌不治疗还能活多久	12
肝癌晚期死前症状能活多久	12
肿瘤晚期一般能活多久	12
肝移植后能活多久	12
原发性肝癌一般能活多久	12
肝昏迷能活多久	12
癌症晚期扩散可以活多久	12
肿瘤复发后还能活多久	12
患肝癌肚子有腹水能活多久	12
转移性肝癌能活多久	12
肝癌晚期发热能活多久	12
癌症晚期扩散能活多久	12
巨块型肝癌能活多久	12
男性乙型病毒性肝炎平均能活多久	12
肝癌骨转移能活多久	12
肝癌保守治疗能活多久	12
癌症晚期腿脚肿活多久	12
肝癌晚期介入后能活多久	12
肝癌晚期不吃饭能活多久	12
乙肝患者平均能活多久	12
肝癌晚期吃不下饭的生存期还有多久	12
肝癌晚期肝昏迷能活多久	12
肝癌肿瘤7公分治愈能活多久	12
肝切除一半能活多久	12
重度脂肪肝能活多久	12
肝癌转移肺癌能活多久	12
得了肝癌晚期能活多久	12
肝癌晚期大量吐血能活多久	12
丙型肝炎能活多久	12
晚期肝癌切除后能活多久	12
肝失代偿期还能活多久	12
肝癌早期手术后能活多久	12
肝介入后能活多久	12
肝昏迷以后还能活多久	12
癌症晚期便血能活多久	12
肝癌癌细胞扩散还能活多久	12
肝癌肺转移的患者能活多久	12
大三阳能活多久	12
肝癌晚期吃不下饭还能活多久	12
肝癌晚期疼痛能活多久	12
肝癌能活多长时间	12
乙型病毒性肝炎平均能活多久	12
肝内多发占位能活多久	12
肿瘤转移了还能活多久	12
癌症黄疸能活多久	12
得了肝病能活多久	12
肝硬化积水能活多久	12
肝肿瘤切除能活多久	12
原发性肝癌能活几年	12
乙肝肝硬化能活40年吗	12
肝硬化代偿期活到80岁的几率多大	12
原发性肝癌能活过5年吗	12
酒精肝会发展成肝癌吗	12
肝癌晚期进icu能活几天	12
肝内胆管癌的存活率是多少	12
肝癌可以活多久	12
肝癌的存活期有多长	12
慢性乙肝病毒性肝炎可以活多久	12
肝癌长期存活的吗	12
肝脏移植术后能够活多久	12
肝癌换肝一般能活多长时间	12
肝癌患者一般能活多长时间	12
查出肝癌到去世能活多久	12
小孩肝移植能活多久	12
肝癌中期出现乏力保守治疗能活多久	12
小肝癌能长期存活吗	12
肝癌保守治疗活了20年可能吗	12
肝癌肺转移患者可以活十年吗	12
肝癌腹水还能活一个月吗	12
肝癌切除后能活二十年吗	12
早期肝癌手术后能活20年吗	12
小肝癌术后20年存活率高吗	12
肝癌手术后能活10年吗	12
肝癌介入手术活5年可以吗	12
肝癌做了12次手术存活还有多久时间	12
肝癌晚期已扩散能活多长时间	12
肝癌晚期出现嗜睡消瘦乏力还能活多久	12
肝癌末期，已经转移嗜睡还能活多久	12
肝癌症状晚期能活几年	12
肝癌晚期抽水能活几天	12
癌症晚期已转移扩散能活多久	12
得了肝癌晚期能活多长时间	12
癌症不吃不喝几天会死	12
癌症晚期扩散活能活10年吗	12
肝癌晚期吐血能活几天	12
乙肝活动期心里害怕怎么办	12
戒酒能治愈酒精性肝病吗	12
乙肝病毒携带者能活多长时间	12
40岁换肝能活多久	12
乙肝大三阳能活多久	12
丙肝病毒能存活多长	12
乙型病毒性肝炎小三阳最多活多久	12
52岁乙型病毒性肝炎能活多久	12
乙型病毒性肝炎活到80岁的多吗	12
乙型病毒性肝炎女性能活多久	12
乙型病毒性肝炎大三阳能活多久	12
乙肝小三阳可以活多久	12
乙肝病毒携带者能活多久	12
乙肝大三阳能活多少年	12
乙型病毒性肝炎最长能活多少岁	12
男性乙型病毒性肝炎能活多久	12
早期肝癌能存活几年	12
肝癌晚期能活十年吗	12
肝癌晚期能活几年	12
肝癌晚期便秘是活不了多久了吗	12
早期肝癌切除后能活多少年	12
早期肝癌手术后存活的时间长吗	12
肝癌做了介入治疗后能活多久效果咋样	12
肝癌晚期能活几年肝癌晚期寿命是多少	12
