# Supplementary material for: Double-target self-supervised clustering with multi-feature fusion for medical question texts
Source: PeerJ Comput Sci. 2024 Jun 28;10:e2075. doi: 10.7717/peerj-cs.2075 (PMC11637006; doi:10.7717/peerj-cs.2075)
Supplement: Supplemental Information 4 [file peerj-cs-10-2075-s004.zip]

Archive with 22 entries (21 files):
- TAE/
- TAE/train.sh
- __MACOSX/TAE/._train.sh
- TAE/word_embedding.py
- __MACOSX/TAE/._word_embedding.py
- TAE/kmeans_evaluate.py
- __MACOSX/TAE/._kmeans_evaluate.py
- TAE/test.py
- __MACOSX/TAE/._test.py
- TAE/model.py
- __MACOSX/TAE/._model.py
- TAE/dataset.py
- __MACOSX/TAE/._dataset.py
- TAE/tokenizer.py
- __MACOSX/TAE/._tokenizer.py
- TAE/preprocessing.py
- __MACOSX/TAE/._preprocessing.py
- TAE/main.py
- __MACOSX/TAE/._main.py
- TAE/vocabulary.py
- __MACOSX/TAE/._vocabulary.py
- TAE/mytrainer.py
