# Supplementary material for: Double-target self-supervised clustering with multi-feature fusion for medical question texts
Source: PeerJ Comput Sci. 2024 Jun 28;10:e2075. doi: 10.7717/peerj-cs.2075 (PMC11637006; doi:10.7717/peerj-cs.2075)
Supplement: Supplemental Information 4 [file peerj-cs-10-2075-s004.zip › TAE/train.sh]

CUDA_VISIBLE_DEVICES='0,1' \
python -m torch.distributed.launch \
  --nproc_per_node=2 \
  main.py \
