# Supplementary material for: Double-target self-supervised clustering with multi-feature fusion for medical question texts
Source: PeerJ Comput Sci. 2024 Jun 28;10:e2075. doi: 10.7717/peerj-cs.2075 (PMC11637006; doi:10.7717/peerj-cs.2075)
Supplement: Supplemental Information 4 [file peerj-cs-10-2075-s004.zip › TAE/word_embedding.py]

import numpy as np 
import json 

f = open('glove.840B.300d.txt')

vocabulary = []
embeddings = []
while True:
    line = f.readline()
    if not line:
        break
    line = line.split(' ')
    word = line[0]
    vocabulary.append(word)
    embed = [float(var) for var in line[1:]]
    embed = np.asarray(embed, dtype=np.float32).reshape(1, -1)
    
    embeddings.append(embed)
    
print(len(vocabulary))

f.close()

embeddings = np.concatenate(embeddings, axis=0)
print(embeddings.shape)
np.save('word_embeddings.glove.npy', embeddings)

#with open('data/vocabulary_glove.json', 'w') as f:
#    json.dump(vocabulary, f)

# (2196017, 300)
