# Supplementary material for: Double-target self-supervised clustering with multi-feature fusion for medical question texts
Source: PeerJ Comput Sci. 2024 Jun 28;10:e2075. doi: 10.7717/peerj-cs.2075 (PMC11637006; doi:10.7717/peerj-cs.2075)
Supplement: Supplemental Information 4 [file peerj-cs-10-2075-s004.zip › TAE/test.py]

from model import TAE
import json
import numpy as np
import os 
from tqdm import tqdm
import torch 
import fasttext

os.environ["CUDA_VISIBLE_DEVICES"] = '5'

# 64, 5, 128, 100, 
model = TAE(64, 5, 128, 100, 'eval')

weight = torch.load('pytorch_model.bin')
model.load_state_dict(weight)
model.cuda()
model = model.eval()

def deal(text_path, out_path):

    with open(text_path) as f:
        texts = f.readlines()

    texts = [text[:-1] for text in texts]
    print(len(texts))

    with open('topic_word.100d.txt') as f:
        topic_word = f.readlines()

    embed_lut = {}
    for embed in topic_word:
        embed = embed.split(' ')
        vocab = embed[0]
        embed = embed[1:]
        embed = np.asarray([float(var) for var in embed])
        embed_lut[vocab] = embed

    ft = fasttext.load_model('word_vectors/cc.en.300.bin')

    LEN = 128

    topic_embeds = []
    word_embeds = []
    for text in tqdm(texts):
        vocabs = text.split(' ')
        word_embed = [ft.get_word_vector(vocab) for vocab in vocabs]
        word_embed = np.asarray(word_embed)

        topic_embed = [embed_lut[vocab] if vocab in embed_lut.keys() else np.zeros((100,)) for vocab in vocabs]
        topic_embed = np.asarray(topic_embed, dtype=np.float32)

        assert len(word_embed) == len(topic_embed)

        l = len(topic_embed)

        if l < LEN:
            pad_size = LEN - l
            topic_embed = np.pad(topic_embed, ((pad_size, 0), (0, 0)), 'constant')
            word_embed = np.pad(word_embed, ((pad_size, 0), (0, 0)), 'constant')
        else:
            topic_embed = topic_embed[:LEN,:]
            word_embed = word_embed[:LEN,:]
        topic_embed = np.expand_dims(topic_embed, axis=0)
        word_embed = np.expand_dims(word_embed, axis=0)
        topic_embeds.append(topic_embed)
        word_embeds.append(word_embed)

    topic_batch = []
    word_batch = []
    if len(topic_embeds) / 64 > len(topic_embeds) // 64:
        num_batch = len(topic_embeds) // 64 + 1
    else:
        num_batch = len(topic_embeds) // 64

    for i in range(num_batch):
        topic_batch.append(topic_embeds[i*64: (i+1)*64])
        word_batch.append(word_embeds[i*64: (i+1)*64])
        
    outputs = []
    with torch.no_grad():
        for word_embed, topic_embed in tqdm(zip(word_batch, topic_batch)):
            word_embed = [torch.tensor(embed).cuda() for embed in word_embed]
            topic_embed = [torch.tensor(embed).cuda() for embed in topic_embed]
            word_embed = torch.cat(word_embed, dim=0)
            topic_embed = torch.cat(topic_embed, dim=0)

            doc_embed = model(word_embed, topic_embed)
            doc_embed = doc_embed.cpu().detach().numpy()
            outputs.append(doc_embed)
    
    outputs = np.concatenate(outputs, axis=0)
    print(outputs.shape)
    np.save(out_path, outputs)

deal('test.txt',
     'results/te_embeds.npy')
deal('train.txt',
     'results/tr_embeds.npy')
