# Supplementary material for: Double-target self-supervised clustering with multi-feature fusion for medical question texts
Source: PeerJ Comput Sci. 2024 Jun 28;10:e2075. doi: 10.7717/peerj-cs.2075 (PMC11637006; doi:10.7717/peerj-cs.2075)
Supplement: Supplemental Information 4 [file peerj-cs-10-2075-s004.zip › TAE/model.py]

import torch.nn as nn
import torch 
import numpy as np 


class SelfAttention(nn.Module):
    def __init__(self, r, d, hidden_size):
        super().__init__()
        hidden_size = hidden_size *2
        self.W1 = nn.Linear(hidden_size, d)
        self.activation = nn.Tanh()
        self.score = nn.Softmax(dim=1)
        self.W2 = nn.Linear(d, r)

    def forward(self, x):
        x = self.W1(x)
        x = self.activation(x)
        x = self.W2(x)
        x = self.score(x)
        return x.transpose(-1, -2)

class TAE(nn.Module):
    def __init__(self, d, r, hidden_size, out_size, mode='train'):
        super().__init__()
        self.mode = mode
        self.biGRU = nn.GRU(400, 
                    hidden_size, 
                    batch_first=True,
                    bidirectional=True)
        self.attention = SelfAttention(r, d, hidden_size)
        self.dense = nn.Sequential(
            nn.Linear(r*hidden_size*2, hidden_size),
            nn.ReLU(),
            nn.Linear(hidden_size, out_size),
            nn.Softmax(dim=1),
        )

    def forward(self, x1, x2):
        x = torch.cat([x1, x2], dim=-1)
        x, _ = self.biGRU(x)
        A = self.attention(x)
        x = torch.bmm(A, x).flatten(start_dim=1)
        
        if self.mode == 'eval':
            return x
        
        x = self.dense(x)
        return x
