# Supplementary material for: Double-target self-supervised clustering with multi-feature fusion for medical question texts
Source: PeerJ Comput Sci. 2024 Jun 28;10:e2075. doi: 10.7717/peerj-cs.2075 (PMC11637006; doi:10.7717/peerj-cs.2075)
Supplement: Supplemental Information 4 [file peerj-cs-10-2075-s004.zip › TAE/tokenizer.py]

import pandas as pd 
import numpy as np 
import json
from nltk.parse import CoreNLPParser

parser = CoreNLPParser('http://localhost:9001')


# 204 2
# 32 7
with open('corpus20534.txt') as f:
    corpus = f.readlines()
corpus = [line[:-1] for line in corpus]

lengths = [len(line) for line in corpus]
print(max(lengths), min(lengths))

with open('test.txt') as f:
    infos = f.readlines()

lengths = [len(line) for line in infos]
print(max(lengths), min(lengths))

texts = []
labels = []
for info in infos:
    info = info[:-1]
    splited = info.split(' ')
    if not len(splited) == 2:
        text1, text2, label = splited
        text = text1 + '，' + text2
        print(text)
    else:
        text, label = splited

    texts.append(text)
    labels.append(label)

def tokenize(text_lst):
    lines = []
    for text in text_lst:
        tokens = list(parser.tokenize(text))
        line = ' '.join(tokens)
        line += '\n'
        lines.append(line)
    return lines

labels = [str(label) + '\n' for label in labels]

#corpus = tokenize(corpus)
texts = tokenize(texts)


with open('texts_tokenized.txt', 'w') as f:
    f.writelines(texts)

with open('labels.txt', 'w') as f:
    f.writelines(labels)
