# Supplementary material for: Double-target self-supervised clustering with multi-feature fusion for medical question texts
Source: PeerJ Comput Sci. 2024 Jun 28;10:e2075. doi: 10.7717/peerj-cs.2075 (PMC11637006; doi:10.7717/peerj-cs.2075)
Supplement: Supplemental Information 4 [file peerj-cs-10-2075-s004.zip › TAE/preprocessing.py]

import json
from sklearn.feature_extraction.text import CountVectorizer, TfidfVectorizer
from sklearn.decomposition import NMF, LatentDirichletAllocation, TruncatedSVD
import numpy as np 
import random 
random.seed(1337)
import gensim


with open('vocabulary_fixed.json') as f:
    vocabulary = json.load(f)

with open('train_data.txt') as f:
    lines = f.readlines()

lines = [line[:-1] for line in lines]

vectorizer = TfidfVectorizer(
    analyzer=lambda x: x.split(' '),
    lowercase=True,
    norm='l2',
    vocabulary=vocabulary
)

X = vectorizer.fit_transform(lines)

model = TruncatedSVD(n_components=100, n_iter=33, random_state=42, algorithm='arpack')
doc_topic_mat = model.fit_transform(X)
topic_word_mat = model.components_
topic_word_mat = topic_word_mat.T

word_embeddings = []
for word, rep in zip(vocabulary, topic_word_mat):
    rep = [str(n) for n in rep]
    rep = ' '.join(rep)
    rep = word + ' ' + rep + '\n'
    word_embeddings.append(rep)

with open('topic_word.100d.txt', 'w') as f:
    f.writelines(word_embeddings)

doc_embeddings = []
for rep in doc_topic_mat:
    rep = [str(n) for n in rep]
    rep = ' '.join(rep) + '\n'
    doc_embeddings.append(rep)

with open('doc_topic.100d.txt', 'w') as f:
    f.writelines(doc_embeddings)
