# Supplementary material for: Double-target self-supervised clustering with multi-feature fusion for medical question texts
Source: PeerJ Comput Sci. 2024 Jun 28;10:e2075. doi: 10.7717/peerj-cs.2075 (PMC11637006; doi:10.7717/peerj-cs.2075)
Supplement: Supplemental Information 4 [file peerj-cs-10-2075-s004.zip › TAE/vocabulary.py]

import json 
import random 
random.seed(1337)
from sklearn.feature_extraction.text import CountVectorizer


with open('train_data.txt') as f:
    lines = f.readlines()

lines = [line[:-1] for line in lines]

vectorizer = CountVectorizer(binary=True, 
                            analyzer=lambda x: x.split(' '),
                            lowercase=True,
                            #max_df=0.8,
                            #min_df=0.1
                            )
X = vectorizer.fit_transform(lines)

vocabulary = vectorizer.vocabulary_
print(len(vocabulary))
vocabulary = sorted(vocabulary.items(), key = lambda kv:(kv[1], kv[0]))
vocabulary = [var[0] for var in vocabulary]
print(vocabulary[:20])

with open('vocabulary_fixed.json', 'w') as f:
    json.dump(vocabulary, f)
