# Supplementary material for: Double-target self-supervised clustering with multi-feature fusion for medical question texts
Source: PeerJ Comput Sci. 2024 Jun 28;10:e2075. doi: 10.7717/peerj-cs.2075 (PMC11637006; doi:10.7717/peerj-cs.2075)
Supplement: Supplemental Information 4 [file peerj-cs-10-2075-s004.zip › TAE/mytrainer.py]

import transformers
import torch.nn.functional as F
import torch 


class MyTrainer(transformers.Trainer):

    def compute_loss(self, model, inputs, return_outputs=False):
        labels = inputs.pop("labels").squeeze(1)
        word_embeds = inputs.pop('word_embeds')
        topic_embeds = inputs.pop('topic_embeds')
        outputs = model(word_embeds, topic_embeds)
        loss = F.kl_div(outputs.log(), labels, reduction='batchmean')
        return (loss, outputs) if return_outputs else loss
