# Supplementary material for: Double-target self-supervised clustering with multi-feature fusion for medical question texts
Source: PeerJ Comput Sci. 2024 Jun 28;10:e2075. doi: 10.7717/peerj-cs.2075 (PMC11637006; doi:10.7717/peerj-cs.2075)
Supplement: Supplemental Information 6 [file peerj-cs-10-2075-s006.zip]

Archive with 13 entries (12 files):
- SIF/
- SIF/kmeans_evaluate.py
- __MACOSX/SIF/._kmeans_evaluate.py
- SIF/test.py
- __MACOSX/SIF/._test.py
- SIF/model.py
- __MACOSX/SIF/._model.py
- SIF/dataset.py
- __MACOSX/SIF/._dataset.py
- SIF/main.py
- __MACOSX/SIF/._main.py
- SIF/mytrainer.py
- __MACOSX/SIF/._mytrainer.py
