# Supplementary material for: Double-target self-supervised clustering with multi-feature fusion for medical question texts
Source: PeerJ Comput Sci. 2024 Jun 28;10:e2075. doi: 10.7717/peerj-cs.2075 (PMC11637006; doi:10.7717/peerj-cs.2075)
Supplement: Supplemental Information 6 [file peerj-cs-10-2075-s006.zip › SIF/kmeans_evaluate.py]

import numpy as np 
from sklearn.cluster import KMeans
from sklearn.metrics import normalized_mutual_info_score, adjusted_rand_score, rand_score, confusion_matrix
from sklearn.metrics.cluster import contingency_matrix, pair_confusion_matrix
import itertools as it
from tqdm import tqdm
from sklearn.preprocessing import normalize


tr_embeds = np.load('results/tr_embeds.npy')
te_embeds = np.load('results/te_embeds.npy')
tr_embeds = normalize(tr_embeds)
te_embeds = normalize(te_embeds)

with open('labels.txt') as f:
    labels = f.readlines()
labels = [int(label[:-1])-1 for label in labels]

classes = list(set(labels))
K = len(classes)
y_true = [classes.index(label) for label in labels]
y_true = np.asarray(y_true)
print('num of cluster:', K)

model = KMeans(n_clusters=K, init='k-means++', verbose=1).fit(tr_embeds)
y_pred = model.predict(te_embeds)
y_pred = np.asarray(y_pred)

cm = np.asarray(pair_confusion_matrix(y_true, y_pred))
TN, FN, TP, FP = cm[0,0], cm[1,0], cm[1,1], cm[0,1]

P = TP / (TP + FP)
R = TP / (TP + FN)
F1 = 2*P*R/(P + R)
ACC = (TP + TN) / (TN + FN + TP + FP)

print('NMI:', normalized_mutual_info_score(y_true, y_pred))
print('ACC:', ACC)
print('F1:', F1)
print('ARI:', adjusted_rand_score(y_true, y_pred))
