# Supplementary material for: Double-target self-supervised clustering with multi-feature fusion for medical question texts
Source: PeerJ Comput Sci. 2024 Jun 28;10:e2075. doi: 10.7717/peerj-cs.2075 (PMC11637006; doi:10.7717/peerj-cs.2075)
Supplement: Supplemental Information 6 [file peerj-cs-10-2075-s006.zip › SIF/test.py]

from model import SIFAuto, SIFAutoCluster
import json
import numpy as np
import os 
from tqdm import tqdm
import torch 
from sklearn.feature_extraction.text import TfidfVectorizer


os.environ["CUDA_VISIBLE_DEVICES"] = '5'

model = SIFAutoCluster('test')

weight = torch.load('pytorch_model.bin')
model.load_state_dict(weight)
model.cuda()
model = model.eval()


def predict(inputs, out_path):
    outputs = []
    with torch.no_grad():
        for input in tqdm(inputs):
            input = torch.tensor(input).float().unsqueeze(0).cuda()
            output = model(input)
            output = output.cpu().detach().numpy()
            outputs.append(output)
       
    outputs = np.concatenate(outputs, axis=0)
    print(outputs.shape)
    np.save(out_path, outputs)

with open('corpus_tokenized.txt') as f:
    corpus = f.readlines()
corpus = [line[:-1] for line in corpus]
vec = TfidfVectorizer()
tr_X = vec.fit_transform(corpus).toarray()
tr_X = np.asarray(tr_X, dtype=np.float32)

predict(tr_X, 'results/tr_embeds.npy')

with open('texts_tokenized.txt') as f:
    texts = f.readlines()
texts = [line[:-1] for line in texts]
te_X = vec.transform(texts).toarray()
te_X = np.asarray(te_X, dtype=np.float32)

predict(te_X, 'results/te_embeds.npy')
