# Supplementary material for: Double-target self-supervised clustering with multi-feature fusion for medical question texts
Source: PeerJ Comput Sci. 2024 Jun 28;10:e2075. doi: 10.7717/peerj-cs.2075 (PMC11637006; doi:10.7717/peerj-cs.2075)
Supplement: Supplemental Information 6 [file peerj-cs-10-2075-s006.zip › SIF/model.py]

import torch.nn as nn
import torch 
import numpy as np 


class ClusterLayer(nn.Module):
    def __init__(self):
        super().__init__()
        centers = torch.from_numpy(np.load('results/centers.npy'))
        self.register_buffer('centers', centers)

    def forward(self, x):
        q_ij = []
        for center in self.centers:
            q_i = 1/(1+torch.norm(x - center, dim=1))
            q_ij.append(q_i.unsqueeze(0))
        q_ij = torch.cat(q_ij, dim=0)
        q_ij = q_ij/torch.sum(q_ij, dim=0)
        
        p_ij = (q_ij**2)/torch.sum(q_ij, dim=0)
        p_ij = p_ij/torch.sum(p_ij, dim=0)
        
        return q_ij, p_ij


class SIFAuto(nn.Module):
    def __init__(self, mode='train'):
        super().__init__()
        dims = [4565, 500, 500, 2000, 100]
        self.mode = mode
        self.encoder = nn.ModuleList(
            [nn.Linear(dims[i], dims[i+1]) for i in range(len(dims)-1)]
        )
        self.decoder = nn.ModuleList(
            [nn.Linear(dims[i], dims[i-1]) for i in range(len(dims)-1, 0, -1)]
        )

    def forward(self, x):
        for layer in self.encoder:
            x = layer(x)
            
        if self.mode == 'test':
            return x

        for layer in self.decoder:
            x = layer(x)
        return x


class SIFAutoCluster(nn.Module):
    def __init__(self, mode='train'):
        super().__init__()
        self.auto_encoder = SIFAuto()
        self.mode = mode
        #weight = torch.load('pytorch_model.bin')
        #self.auto_encoder.load_state_dict(weight)
        self.cluster_layer = ClusterLayer()
    
    def forward(self, x):
        for layer in self.auto_encoder.encoder:
            x = layer(x)

        if self.mode == 'test':
            return x
        
        Q, P = self.cluster_layer(x)
        
        for layer in self.auto_encoder.decoder:
            x = layer(x)
        return x, Q, P
