# Supplementary material for: Double-target self-supervised clustering with multi-feature fusion for medical question texts
Source: PeerJ Comput Sci. 2024 Jun 28;10:e2075. doi: 10.7717/peerj-cs.2075 (PMC11637006; doi:10.7717/peerj-cs.2075)
Supplement: Supplemental Information 6 [file peerj-cs-10-2075-s006.zip › SIF/dataset.py]

import json
import os
import pandas as pd 
import datasets
import numpy as np 
from sklearn.feature_extraction.text import TfidfVectorizer


corpus_file = 'corpus_tokenized.txt'

class SIFDataset(datasets.GeneratorBasedBuilder):
  
    def _info(self):
        features = datasets.Features(
            {
                "line": datasets.Array2D(shape=(1, 4565), dtype='float32'),
            }
        )
        return datasets.DatasetInfo(
            features=features, 
        )

    def _split_generators(self, dl_manager):
       
        return [
            datasets.SplitGenerator(
                name=datasets.Split.TRAIN,
                gen_kwargs={
                    'corpus_file':corpus_file
                },
            ),
        ]

    def _generate_examples(self, corpus_file):
        with open(corpus_file) as f:
            lines = f.readlines()
        corpus = [line[:-1] for line in lines]
        vec = TfidfVectorizer()
        X = vec.fit_transform(corpus).toarray()
        X = np.asarray(X, dtype=np.float32)
        for key, line in enumerate(X):
            line = line.reshape(1, -1)
            yield key, {
                'line':line,
            }
