# Supplementary material for: Double-target self-supervised clustering with multi-feature fusion for medical question texts
Source: PeerJ Comput Sci. 2024 Jun 28;10:e2075. doi: 10.7717/peerj-cs.2075 (PMC11637006; doi:10.7717/peerj-cs.2075)
Supplement: Supplemental Information 6 [file peerj-cs-10-2075-s006.zip › SIF/main.py]

from datasets import load_dataset
from transformers import DefaultDataCollator, TrainingArguments
import os
from model import SIFAutoCluster
from mytrainer import MyTrainer


os.environ["CUDA_VISIBLE_DEVICES"] = '5'

mydataset = load_dataset('dataset.py')

data_collator = DefaultDataCollator(return_tensors='pt')

training_args = TrainingArguments(
    output_dir='/mnt',
    #evaluation_strategy='epoch',
    save_strategy='epoch',
    learning_rate=1e-3,
    per_device_train_batch_size=128,
    #per_device_eval_batch_size=64,
    #local_rank=int(os.environ.get('LOCAL_RANK', -1)),
    #deepspeed="ds_config_zero3.json",
    remove_unused_columns=False,
    dataloader_num_workers=24,
    num_train_epochs=32,
    weight_decay=0.00,
    save_total_limit=1,
    fp16=False,
)

model = SIFAutoCluster()

trainer = MyTrainer(
    model=model,
    args=training_args,
    train_dataset=mydataset['train'],
    data_collator=data_collator,
)

trainer.train()
