# Supplementary material for: Double-target self-supervised clustering with multi-feature fusion for medical question texts
Source: PeerJ Comput Sci. 2024 Jun 28;10:e2075. doi: 10.7717/peerj-cs.2075 (PMC11637006; doi:10.7717/peerj-cs.2075)
Supplement: Supplemental Information 6 [file peerj-cs-10-2075-s006.zip › SIF/mytrainer.py]

import transformers
import torch.nn.functional as F
import torch 


class MyTrainer(transformers.Trainer):

    def compute_loss(self, model, inputs, return_outputs=False):
        inputs = inputs.pop("line").squeeze(1)
        outputs, Q, P = model(inputs)
        loss = F.mse_loss(outputs, inputs)
        loss += F.kl_div(P.log(), Q, reduction='batchmean', log_target=False)

        return (loss, outputs) if return_outputs else loss
