# Supplementary material for: Double-target self-supervised clustering with multi-feature fusion for medical question texts
Source: PeerJ Comput Sci. 2024 Jun 28;10:e2075. doi: 10.7717/peerj-cs.2075 (PMC11637006; doi:10.7717/peerj-cs.2075)
Supplement: Supplemental Information 7 [file peerj-cs-10-2075-s007.zip]

Archive with 26 entries (25 files):
- OURS StaffSS/
- __MACOSX/._OURS StaffSS
- OURS StaffSS/.DS_Store
- __MACOSX/OURS StaffSS/._.DS_Store
- OURS StaffSS/train.sh
- __MACOSX/OURS StaffSS/._train.sh
- OURS StaffSS/word_embedding.py
- __MACOSX/OURS StaffSS/._word_embedding.py
- OURS StaffSS/kmeans_evaluate.py
- __MACOSX/OURS StaffSS/._kmeans_evaluate.py
- OURS StaffSS/test.py
- __MACOSX/OURS StaffSS/._test.py
- OURS StaffSS/model.py
- __MACOSX/OURS StaffSS/._model.py
- OURS StaffSS/dataset.py
- __MACOSX/OURS StaffSS/._dataset.py
- OURS StaffSS/tokenizer.py
- __MACOSX/OURS StaffSS/._tokenizer.py
- OURS StaffSS/preprocessing.py
- __MACOSX/OURS StaffSS/._preprocessing.py
- OURS StaffSS/main.py
- __MACOSX/OURS StaffSS/._main.py
- OURS StaffSS/vocabulary.py
- __MACOSX/OURS StaffSS/._vocabulary.py
- OURS StaffSS/mytrainer.py
- __MACOSX/OURS StaffSS/._mytrainer.py
