# Supplementary material for: Double-target self-supervised clustering with multi-feature fusion for medical question texts
Source: PeerJ Comput Sci. 2024 Jun 28;10:e2075. doi: 10.7717/peerj-cs.2075 (PMC11637006; doi:10.7717/peerj-cs.2075)
Supplement: Supplemental Information 7 [file peerj-cs-10-2075-s007.zip › OURS StaffSS/model.py]

import torch.nn as nn
import torch 
import numpy as np 
from sklearn.cluster import KMeans
import torch.nn.functional as F


class SelfAttention(nn.Module):
    def __init__(self, r, d, hidden_size):
        super().__init__()
        hidden_size = hidden_size *2
        self.W1 = nn.Linear(hidden_size, d)
        self.activation = nn.Tanh()
        self.score = nn.Softmax(dim=1)
        self.W2 = nn.Linear(d, r)

    def forward(self, x):
        x = self.W1(x)
        x = self.activation(x)
        x = self.W2(x)
        x = self.score(x)
        return x.transpose(-1, -2)

class Ours(nn.Module):
    def __init__(self, d, r, hidden_size, out_size, num_classes=12, mode='train'):
        super().__init__()
        self.mode = mode
        self.biGRU = nn.GRU(300, 
                    hidden_size, 
                    batch_first=True,
                    bidirectional=True)
        self.attn = SelfAttention(r, d, hidden_size)
        self.linear = nn.Sequential(
            nn.Linear(r*hidden_size*2, hidden_size),
            nn.ReLU(),
            nn.Linear(hidden_size, out_size),
        )
        self.center_loss = CenterLoss(num_classes, out_size)

    def forward(self, x):
        x, _ = self.biGRU(x)
        A = self.attn(x)
        x = torch.bmm(A, x).flatten(start_dim=1)
        x = self.linear(x)
        
        if self.mode == 'test':
            return x 
        else:
            return x, self.center_loss(x)


class CenterLoss(nn.Module):
   
    def __init__(self, num_classes=12, feat_dim=2):
        super(CenterLoss, self).__init__()
        self.num_classes = num_classes
        self.feat_dim = feat_dim

    def forward(self, x):
        outs = x.clone().cpu().detach().numpy()
        kmeans = KMeans(n_clusters=self.num_classes, init='k-means++', verbose=0).fit(outs)
        center_ =  kmeans.cluster_centers_
        labels_ = kmeans.labels_
        center_ = torch.tensor(center_).cuda()
        loss = 0
        for i in range(self.num_classes):
            mask = labels_ == i
            feats = x[mask]
            target = center_[i].tile((len(feats), 1))
            loss += F.mse_loss(feats, target)
        loss /= self.num_classes
        return loss

"""
if __name__ == "__main__":
    model = Ours(64, 5, 128, 100)
    model = model.to("cuda:5")
    model(torch.randn(100,128, 300).to("cuda:5"), torch.randn(100,128, 100).to("cuda:5"))
"""
