# Supplementary material for: Double-target self-supervised clustering with multi-feature fusion for medical question texts
Source: PeerJ Comput Sci. 2024 Jun 28;10:e2075. doi: 10.7717/peerj-cs.2075 (PMC11637006; doi:10.7717/peerj-cs.2075)
Supplement: Supplemental Information 7 [file peerj-cs-10-2075-s007.zip › OURS StaffSS/dataset.py]

import json
import os
import pandas as pd 
import datasets
import numpy as np 

corpus_file = '/mnt/users/yikeyuan_cluster/agnews/train_data.txt'
reps_file = '/mnt/users/yikeyuan_cluster/agnews/doc_topic.100d.txt'


class LineDataset(datasets.GeneratorBasedBuilder):
  
    def _info(self):
        features = datasets.Features(
            {
                "text": datasets.Value("string"),
                "doc_topic": datasets.Array2D(shape=(1, 100), dtype='float32'),
            }
        )
        return datasets.DatasetInfo(
            features=features, 
        )

    def _split_generators(self, dl_manager):
       
        return [
            datasets.SplitGenerator(
                name=datasets.Split.TRAIN,
                gen_kwargs={
                    'corpus_file':corpus_file,
                    'reps_file':reps_file,
                },
            ),
        ]

    def _generate_examples(self, corpus_file, reps_file):
        with open(corpus_file) as f1, open(reps_file) as f2:
            for key, (text, rep) in enumerate(zip(f1, f2)):
                text = text[:-1]
                rep = rep[:-1]
                rep = rep.split(' ')
                rep = [float(var) for var in rep]
                rep = np.asarray(rep).reshape(1, -1)
                
                yield key, {
                    'text': text,
                    'doc_topic':rep,
                }
