# Supplementary material for: Double-target self-supervised clustering with multi-feature fusion for medical question texts
Source: PeerJ Comput Sci. 2024 Jun 28;10:e2075. doi: 10.7717/peerj-cs.2075 (PMC11637006; doi:10.7717/peerj-cs.2075)
Supplement: Supplemental Information 7 [file peerj-cs-10-2075-s007.zip › OURS StaffSS/mytrainer.py]

import transformers
import torch.nn.functional as F
import torch 
from model import CenterLoss


alpha = 0.3
T = 5000
t = 0
class MyTrainer(transformers.Trainer):

    def compute_loss(self, model, inputs, return_outputs=False):
        global alpha
        global T 
        global t
        labels = inputs.pop("labels").squeeze(1)
        word_embeds = inputs.pop('word_embeds')
        outputs, losscent = model(word_embeds)
        lossxent = F.kl_div(outputs.log(), labels, reduction='batchmean')

        loss = lossxent +  t/T*alpha*losscent
        t+=1

        return (loss, outputs) if return_outputs else loss
